# Supplementary material for: Environmental Drivers on Blue Tit Nest Microbiome: An Experimental Study
Source: Ecol Evol. 2026 Jul 14;16(7):e74007. doi: 10.1002/ece3.74007 (PMC13368405; doi:10.1002/ece3.74007)
Supplement: Supplementary file 2 — Table S3: Relative abundance of bacteria at the genus level according to treatment. [file ECE3-16-e74007-s001.xlsx]

## Sheet: Relativa_trat
Table S3. Relative abundance of bacteria at the genus level according to treatment
OTU	Kingdom	Phylum	Class	Order	Family	Genus	Control	Humidity	Heat
0028852de2bf058ccbaf2f13d9ef8295	Bacteria	Actinomycetota	Actinobacteria	Micrococcales	Micrococcaceae	Micrococcus	0.00297725	0.135266	0.00809535
00886ff320a9d2e07a61773bb9d2f28e	Bacteria	Bacillota	Negativicutes	Acidaminococcales	Acidaminococcaceae	Phascolarctobacterium	0.0125333	0	0
00afe2c464332472ce6f0075019f2e85	Bacteria	Bacillota	Clostridia	Lachnospirales	Lachnospiraceae	Marvinbryantia	0.00434367	0.0015224	0
00b9a111b14adb52ff953fe74cdf1864	Bacteria	Bacteroidota	Bacteroidia	Chitinophagales	Saprospiraceae	Phaeodactylibacter	0	0	0
0109fe2d40116a881fe5f44b698d22c7	Bacteria	Bacteroidota	Bacteroidia	Bacteroidales	Paludibacteraceae	Paludibacter	0.00163969	0	0
014b98e04d168e0b6ce6608521541232	Bacteria	Bacillota	Clostridia	Oscillospirales	Ruminococcaceae	Fournierella	0.00191298	0	0
0161cab8170bd759892afcc921f28ec0	Bacteria	Pseudomonadota	AlphaPseudomonadota	Puniceispirillales	uncultured	uncultured	0	0.000913442	0.00116276
016b5891208214f9f1b243032787fc75	Bacteria	Bacillota	Clostridia	Oscillospirales	Ruminococcaceae	[Eubacterium]_siraeum_group	0	0	0
01b3fd4b366e7188c790b6ebea034258	Bacteria	Actinomycetota	Actinobacteria	Micrococcales	Microbacteriaceae	Frondihabitans	0.0237207	0.0845622	0.0937825
01c25b65bd637c1b1202bc70a73e6d8f	Bacteria	Pseudomonadota	AlphaPseudomonadota	Rickettsiales	Rickettsiaceae	unidentified	0.00441279	0.00343293	0.00197855
0219276017ffbb0df23a23881d34c0d1	Bacteria	Pseudomonadota	AlphaPseudomonadota	Elsterales	unidentified	unidentified	0.00600709	0.00373878	0
0258e0ebdb67ff2387f2d925ad6ef2b0	Bacteria	Verrucomicrobiota	Verrucomicrobiae	Pedosphaerales	Pedosphaeraceae	Pedosphaeraceae	0.0245831	0.00690655	0.00958476
02cd6df2d765f6417f50b2c70dd4d306	Bacteria	Actinomycetota	Coriobacteriia	Coriobacteriales	Coriobacteriales_Incertae_Sedis	uncultured	0.000546565	0	0.000539069
02e02275f7cd2ec044d73754b893587a	Bacteria	Bacillota	Clostridia	Lachnospirales	Lachnospiraceae	[Ruminococcus]_gnavus_group	0.0220361	0	0.00701095
02ebf549876eff801c818410f318b901	Bacteria	Verrucomicrobiota	Chlamydiae	Chlamydiales	Criblamydiaceae	Estrella	0	0	0.000775176
039c015419a24c8f5091f83a945b4736	Bacteria	Acidobacteriota	Vicinamibacteria	Vicinamibacterales	uncultured	uncultured	0.102711	0.0572396	0.0535017
03b93d76758970b1698199480e1e8dd1	Bacteria	Actinomycetota	Actinobacteria	Pseudonocardiales	Pseudonocardiaceae	Actinomycetospora	0.151404	0.280494	0.159334
03d15510149f68a06e107b02137c252d	Bacteria	Pseudomonadota	AlphaPseudomonadota	Dongiales	Dongiaceae	Dongia	0.00255484	0.00273213	0
0406fd1af9e8d2f36578fe6a88c8c04e	Bacteria	Pseudomonadota	GammaPseudomonadota	Xanthomonadales	Xanthomonadaceae	unidentified	0	0.00226041	0.00439872
04751841968290640cd574d110826b74	Bacteria	Patescibacteria	Saccharimonadia	Saccharimonadales	Saccharimonadaceae	Candidatus_Saccharimonas	0	0.00221819	0
04a290ec2ac771c4fff9c0538e348595	Bacteria	Bacillota	Clostridia	Peptostreptococcales-Tissierellales	Peptostreptococcaceae	Peptostreptococcus	0.00702319	0	0.00164879
04e16f680290bc4a2f6e1a2673f189bb	Bacteria	Pseudomonadota	AlphaPseudomonadota	Caulobacterales	Hyphomonadaceae	SWB02	0	0	0.00225511
04e533ee462c2566159806d561046898	Bacteria	Actinomycetota	Actinobacteria	Micrococcales	Microbacteriaceae	Amnibacterium	0.26129	0.31989	0.445929
04e7d37cbbe31ca2aad11557d7d91dbf	Bacteria	Patescibacteria	Saccharimonadia	Saccharimonadales	Saccharimonadaceae	unidentified	0	0.00505509	0
0576f2fb6f7155804db598837d1aa07b	Bacteria	Bdellovibrionota	Oligoflexia	Silvanigrellales	Silvanigrellaceae	uncultured	0.00464188	0.00296204	0.00299135
05ec00171f011d0b2c635ff4c11332aa	Bacteria	Pseudomonadota	AlphaPseudomonadota	Rhizobiales	Hyphomicrobiaceae	Pedomicrobium	0	0	0
062bf8769f239630b800d564c3ab2656	Bacteria	Pseudomonadota	GammaPseudomonadota	Burkholderiales	Comamonadaceae	Ramlibacter	0	0.00378419	0.00155035
0660296be635271b79807907438749ec	Bacteria	Pseudomonadota	AlphaPseudomonadota	Rhodobacterales	Rhodobacteraceae	Roseovarius	0.00372377	0.00757546	0
06da206065a1879c0d55c45b3bbf5a59	Bacteria	Actinomycetota	Actinobacteria	Corynebacteriales	Corynebacteriaceae	Turicella	0	0	0.00288686
06e4d960d72924a23b382df7dd445fd7	Bacteria	Bacteroidota	Bacteroidia	Chitinophagales	Chitinophagaceae	Sediminibacterium	0.0125383	0.0187291	0.0253759
074efd2d7ba17084fd79f2619d599800	Bacteria	Chloroflexota	JG30-KF-CM66	JG30-KF-CM66	JG30-KF-CM66	JG30-KF-CM66	0	0.00147667	0
0787a0975e9d232c3cb22e2805423f20	Bacteria	Planctomycetota	Planctomycetes	Isosphaerales	Isosphaeraceae	Paludisphaera	0.0023818	0	0
0796da8e027f9b6a42f62073796c1735	Bacteria	Desulfobacterota	Desulfuromonadia	Bradymonadales	Bradymonadales	Bradymonadales	0	0	0.00107814
07a31b98e4e4bc01ad3e5f51e2cc860b	Bacteria	Bacteroidota	Bacteroidia	Bacteroidales	uncultured	uncultured	0	0	0
084de3f5f015c7070aa261c12c4823ca	Bacteria	Bacteroidota	Bacteroidia	Chitinophagales	Chitinophagaceae	Cnuella	0	0	0
0887eff69c3e6eb2f4b5e3e80ed1fdbc	Bacteria	Bacteroidota	Bacteroidia	Cytophagales	Microscillaceae	Ohtaekwangia	0.00136641	0	0
08a62d20c61c9bdbe56d8684a882a07b	Bacteria	Bacillota	Clostridia	Oscillospirales	Ruminococcaceae	Ruminococcus	0	0.000847292	0
0954364e7fa132ac4f62f1472cbbd2e6	Bacteria	Pseudomonadota	AlphaPseudomonadota	Rickettsiales	AB1	AB1	0.00587993	0.00295384	0.0094826
099e6ab9aea518a39ddba904920d1c38	Bacteria	Pseudomonadota	GammaPseudomonadota	Burkholderiales	Comamonadaceae	Xylophilus	0	0.0433348	0.0608764
09a668fc82d3ba79077164090a3fb8f1	Bacteria	Bacteroidota	Bacteroidia	Cytophagales	Hymenobacteraceae	Pontibacter	0	0.00169458	0
09a858ecf9b363550dd32f71a7ceb20b	Bacteria	Bacillota	Clostridia	Oscillospirales	Oscillospiraceae	NK4A214_group	0.00473123	0.0021597	0
09d223c5ea01e2f06ca789b664a33002	Bacteria	Bacillota	Clostridia	Oscillospirales	Oscillospiraceae	Oscillibacter	0	0.00166592	0
09eee83bb549b4d4f65e514462746fa7	Bacteria	Myxococcota	Myxococcia	Myxococcales	Myxococcaceae	P3OB-42	0.0369495	0.0577842	0.0460472
09f82151d1cb8516e7ba38ecd63c103d	Bacteria	Bacteroidota	Bacteroidia	Sphingobacteriales	Sphingobacteriaceae	Mucilaginibacter	2.34846	1.30854	1.59472
0a1f5ed70dcb37a86924dbd5fde981af	Bacteria	Pseudomonadota	GammaPseudomonadota	Pseudomonadales	Moraxellaceae	Enhydrobacter	0.0372987	0.459788	0.0409443
0ab71356352872957ff010daaef05516	Bacteria	Bacillota	Clostridia	Clostridiales	Clostridiaceae	unidentified	0.00112595	0	0
0b070df54e2adabf6589619b0321c31e	Bacteria	Bacteroidota	Bacteroidia	Chitinophagales	37-13	37-13	0.0103775	0.00927639	0.00228452
0b39452a75d5008856169db2cf1baef5	Bacteria	Bacillota	Clostridia	Peptostreptococcales-Tissierellales	Peptostreptococcales-Tissierellales	Helcococcus	0	0	0.000775176
0b3f387596ee832103c31c4e0a6e9107	Bacteria	Bacteroidota	Bacteroidia	Cytophagales	unidentified	unidentified	0.00182488	0	0.000964339
0b40138f33ad09f86da27fd64a336381	Bacteria	Bacteroidota	Bacteroidia	Chitinophagales	Chitinophagaceae	Chitinophaga	0	0.00169458	0
0bb331a6433c10383d8ab7d12c5dc76d	Bacteria	Bacillota	Bacilli	Staphylococcales	Staphylococcaceae	Macrococcus	0.00150126	0.408186	0.0206204
0bf1e82eb6ff62f45d6e9480a88a6998	Bacteria	Bacillota	Clostridia	Peptococcales	Peptococcaceae	Peptococcus	0.0131448	0.00499775	0
0c9978cfeab1f60a248ef39d5c5e6a78	Bacteria	Bacillota	Negativicutes	Veillonellales-Selenomonadales	uncultured	uncultured	0	0	0.00166082
0cb1255fbf2f50204f969ad483b8342a	Bacteria	Acidobacteriota	Blastocatellia	11-24	11-24	11-24	0.0018197	0.00170758	0.0059167
0cf090c1b7bfb9f835d1fb627747283a	Bacteria	Verrucomicrobiota	Verrucomicrobiae	Chthoniobacterales	01D2Z36	01D2Z36	0	0	0.00164963
0d12a7fbb1673f69ae675a4a3bb3c660	Bacteria	Bacillota	Clostridia	Lachnospirales	Lachnospiraceae	Frisingicoccus	0	0.00169458	0
0d1ccc471833eca36f92ff461a6be8d6	Bacteria	Actinomycetota	Actinobacteria	Micrococcales	Microbacteriaceae	uncultured	0.00218626	0.000830841	0
0d3219217f5861714dcb12a83bc23fd8	Bacteria	Planctomycetota	Planctomycetes	Planctomycetales	Schlesneriaceae	Planctopirus	0.00218986	0	0
0d920a849bcecde10471a0286add008d	Bacteria	Bacillota	Bacilli	Erysipelotrichales	Erysipelotrichaceae	Turicibacter	0.000819847	0.0274447	0.00368462
0d9ec9e852eec9b4e9fb087cc39b538f	Bacteria	Pseudomonadota	AlphaPseudomonadota	Micropepsales	Micropepsaceae	uncultured	0.58092	0.0622761	0.0983922
0dc1e49e5d7642ac05c952c363c3e02c	Bacteria	Bacteroidota	Bacteroidia	Flavobacteriales	Weeksellaceae	Chryseobacterium	0.601698	1.7314	0.914504
0dd9df5c8f6559be7a742710acc042d1	Bacteria	Bacteroidota	Bacteroidia	Chitinophagales	Chitinophagaceae	Flavisolibacter	0.119357	0.0536209	0.508645
0de9f28a6b97be7d255e3530163d5848	Bacteria	Pseudomonadota	AlphaPseudomonadota	Micavibrionales	Micavibrionaceae	uncultured	0.0563332	0.00743324	0.0096523
0dfc7c12fd14ee4fc2f1da46397c6088	Bacteria	Cyanobacteria	Cyanobacteriia	Cyanobacteriales	Nostocaceae	Scytonema_UTEX_2349	0.709497	0.0626032	0
0e095b8cf04caf82e5803fce55e5f2ae	Bacteria	Actinomycetota	Coriobacteriia	Coriobacteriales	Atopobiaceae	Atopobium	0	0	0
0e130ce6f6a2244a4f0411ab211f0fd7	Bacteria	Bacteroidota	Bacteroidia	Bacteroidales	Tannerellaceae	Parabacteroides	0.0328075	0	0
0e72883851fe8041aee90fdde3e4fcb4	Bacteria	Bacillota	Clostridia	Peptostreptococcales-Tissierellales	Peptostreptococcales-Tissierellales	Parvimonas	0.00218626	0	0
0ed034159396ca7e3fc54c6e7a474edd	Bacteria	Pseudomonadota	AlphaPseudomonadota	Rhizobiales	Devosiaceae	Pelagibacterium	0.00446588	0	0
0edc05b786be3adcb6b41fbab1e45225	Bacteria	Actinomycetota	Acidimicrobiia	Microtrichales	Ilumatobacteraceae	Ilumatobacter	0.0023818	0.0180636	0.00412409
0edf536479cb8497ff4ff96812db39fa	Bacteria	Pseudomonadota	GammaPseudomonadota	GammaPseudomonadota_Incertae_Sedis	Unknown_Family	Acidibacter	0.0117345	0.00592409	0.00269535
0edfed32c2ae2c9a4927925e905cbc70	Bacteria	Pseudomonadota	AlphaPseudomonadota	Rhizobiales	Rhizobiaceae	Allorhizobium-Neorhizobium-Pararhizobium-Rhizobium	0.546656	1.43566	1.02286
0f027ff97b81c03fd40c9063993b92b9	Bacteria	Actinomycetota	Acidimicrobiia	Microtrichales	unidentified	unidentified	0	0.00498504	0.0111783
0f4b6678b91e24687ac9b97a3e3cfc88	Bacteria	Pseudomonadota	GammaPseudomonadota	Pseudomonadales	Moraxellaceae	uncultured	0.00427034	0.0550299	0.135213
0fa55ee69205e55e53e98ebc08afd3cc	Bacteria	Pseudomonadota	GammaPseudomonadota	Burkholderiales	Nitrosomonadaceae	IS-44	0	0	0
102b5afb196c29f628d1d4a40249a662	Bacteria	Desulfobacterota	Desulfuromonadia	Bradymonadales	Bradymonadaceae	Bradymonadaceae	0.0808499	0.00193247	0.0106435
10848d69805cf30375f0e125c9970ec3	Bacteria	Bacillota	Clostridia	Lachnospirales	Lachnospiraceae	Dorea	0	0.00102455	0
10b58fc6744cd7e5b3b22f4054ea8a8b	Bacteria	Actinomycetota	Actinobacteria	Propionibacteriales	Nocardioidaceae	Kribbella	0.00819324	0.00456721	0.00485162
10b6425454f266e41d0db2eb840c63d9	Bacteria	Actinomycetota	Coriobacteriia	Coriobacteriales	Atopobiaceae	Olsenella	0	0.000608961	0.00224351
10b6f2224f7122506fb87484e1d28d53	Bacteria	Actinomycetota	Actinobacteria	Propionibacteriales	Nocardioidaceae	Mumia	0	0	0.00261743
10d323c05a7340cea69b8e58c1630453	Bacteria	Pseudomonadota	AlphaPseudomonadota	Rhizobiales	Rhizobiaceae	Mesorhizobium	0.0247378	0.062138	0.0532522
10ecda91b95e7f7ae553ab866a957a44	Bacteria	Verrucomicrobiota	Kiritimatiellae	WCHB1-41	WCHB1-41	WCHB1-41	0	0.00170758	0.00182597
114bf9b3e742a0b34c0dfeeea1bd600d	Bacteria	Actinomycetota	Actinobacteria	Pseudonocardiales	Pseudonocardiaceae	Umezawaea	0.00437252	0	0.00329927
115bf65888dc8be78e4c06161cab745e	Bacteria	Cyanobacteria	Cyanobacteriia	Leptolyngbyales	Leptolyngbyaceae	uncultured	0	0	0.00134767
11737d4f9c98af41e423592cd83ca713	Bacteria	Chloroflexota	Ktedonobacteria	Ktedonobacterales	Ktedonobacteraceae	1959-1	0	0	0.00161721
11aa13fed1be7ab385d269e1a37717b0	Bacteria	Bacteroidota	Bacteroidia	Cytophagales	Cyclobacteriaceae	Belliella	0	0.00338917	0
11ade5a61ddc1f587d162527cd9a6238	Bacteria	Gemmatimonadota	Longimicrobia	Longimicrobiales	Longimicrobiaceae	YC-ZSS-LKJ147	0.00363941	0.0148776	0.00611167
120ac0f5899880a553d374c5a6bc953d	Bacteria	Pseudomonadota	GammaPseudomonadota	Burkholderiales	SC-I-84	SC-I-84	0.00355006	0.00503518	0.0161732
1246564ca0d4590443990d97bba876e5	Bacteria	Verrucomicrobiota	Verrucomicrobiae	Chthoniobacterales	Chthoniobacteraceae	Candidatus_Udaeobacter	0.058909	0.0625903	0.0698085
12a6c997f2ea1b112a0e9ac6cf2e56de	Bacteria	Pseudomonadota	GammaPseudomonadota	Diplorickettsiales	Diplorickettsiaceae	unidentified	0	0	0.000775176
12f41c77f7a159a235e9a9399cfdd233	Bacteria	Desulfobacterota	Desulfuromonadia	Geobacterales	Geobacteraceae	Geobacter	0	0.00124944	0
13099487377a6d4ecdf88a991a2bbb15	Bacteria	Actinomycetota	Acidimicrobiia	uncultured	uncultured	uncultured	0.00482843	0.00182688	0.00164963
132015681a376bf5be834372a67dec15	Bacteria	Pseudomonadota	AlphaPseudomonadota	Rhizobiales	Rhizobiaceae	unidentified	0.435516	0.107203	0.351303
1327681e54c8603400140ff50cea4412	Bacteria	Bacillota	Clostridia	Peptostreptococcales-Tissierellales	Peptostreptococcales-Tissierellales	Clostridiisalibacter	0	0	0
133f1c69aefb37c42d573b780e46c866	Bacteria	Bacillota	Bacilli	Lactobacillales	Aerococcaceae	Facklamia	0	0.103464	0.00131903
139c3557b8859ce66111329568dea4d8	Bacteria	Bacteroidota	Bacteroidia	Flavobacteriales	Weeksellaceae	Moheibacter	0.0480712	0	0.0113156
141a6d90cf82997d4f5a4bf54212cba3	Bacteria	Armatimonadota	Armatimonadia	Armatimonadales	Armatimonadales	Armatimonadales	0.0116425	0	0.00192868
143a6d229a5e54af83f15887bf64fa55	Bacteria	Chloroflexota	Chloroflexotaa	Chloroflexales	Chloroflexaceae	FFCH7168	0.00483653	0.0098345	0
144864443b03b73ce54d6438869179f7	Bacteria	Bacillota	Bacilli	Bacillales	Planococcaceae	Sporosarcina	0.453821	0.141781	0.0950159
14f678f11893657310d2bd2356a65f71	Bacteria	Pseudomonadota	AlphaPseudomonadota	Micavibrionales	unidentified	unidentified	0.00262721	0	0.00241085
154c5b2b89fed61e932618d3676c5b53	Bacteria	Bacillota	Clostridia	Clostridiales	Clostridiaceae	Clostridium_sensu_stricto_7	0.0166631	0.00513094	0.0176301
155158752528fdd1b1f03b60600892d2	Bacteria	Planctomycetota	vadinHA49	vadinHA49	vadinHA49	vadinHA49	0.00893202	0.00713113	0.0101682
155b47fb0bbf695c636d21909e61a9ef	Bacteria	Bacteroidota	Bacteroidia	Flavobacteriales	Crocinitomicaceae	Brumimicrobium	0	0.00296552	0
158f109b051f05222f3de9e38a9b6ea4	Bacteria	Patescibacteria	Parcubacteria	Candidatus_Azambacteria	Candidatus_Azambacteria	Candidatus_Azambacteria	0	0	0.00192868
15b6ce2cf4341e13d3bd0db2d5a4f382	Bacteria	Pseudomonadota	GammaPseudomonadota	Burkholderiales	Procabacteriaceae	Procabacter	0	0.00381282	0
15d226e5f4f4175e428ea88eb0e65087	Bacteria	Actinomycetota	Thermoleophilia	Solirubrobacterales	Solirubrobacteraceae	Parviterribacter	0	0	0
1675faee2da07563a04eed19bde08e72	Bacteria	Bdellovibrionota	Bdellovibrionia	Bdellovibrionales	Bdellovibrionaceae	OM27_clade	0.00218364	0.00394102	0.0072309
168149f799c22a71e514b5752878a1bf	Bacteria	Cyanobacteria	Cyanobacteriia	Oxyphotobacteria_Incertae_Sedis	Unknown_Family	Phormidium_SAG_37.90	0	0	0.0135007
16d04c739973ebd5e2a8dd4fd85882f2	Bacteria	Bacillota	Clostridia	Oscillospirales	Butyricicoccaceae	UCG-008	0	0	0.00288686
16dcb05aa82d6944c56ad219217ad88f	Bacteria	Pseudomonadota	AlphaPseudomonadota	Thalassobaculales	uncultured	uncultured	0	0	0
17ff09a3ec5f1edaa607bd7ece4d4aac	Bacteria	Bacteroidota	Bacteroidia	SM1A07	SM1A07	SM1A07	0.00136641	0	0
182731308299ac879d07d9c876588caa	Bacteria	Actinomycetota	Actinobacteria	Pseudonocardiales	Pseudonocardiaceae	Pseudonocardia	0.297127	0.23055	0.153866
186686a1e9df089198abe8724974be54	Bacteria	Bacillota	Clostridia	Oscillospirales	Butyricicoccaceae	Butyricicoccus	0.00995156	0	0
18a592975bde5b8380425e6aca45cba4	Bacteria	Bacteroidota	Bacteroidia	Cytophagales	Cytophagaceae	Cytophaga	0.0134835	0.0102619	0.0100503
18ddf33e38d04f7b505a65d326077dcd	Bacteria	Bacteroidota	Bacteroidia	Bacteroidales	HAW-RM37-2	HAW-RM37-2	0	0	0
191587d9585928bfc98e9bd05a5d86a5	Bacteria	Bacillota	Clostridia	Monoglobales	Monoglobaceae	Monoglobus	0	0.00295119	0.00511873
198e6d16e29713a234c16ead18d46431	Bacteria	Bacteroidota	Bacteroidia	Cytophagales	uncultured	uncultured	0.00437454	0	0.00941654
1999260bd3b110fadc4a339bf6f0f50c	Bacteria	Pseudomonadota	GammaPseudomonadota	Pseudomonadales	Moraxellaceae	Psychrobacter	0.748479	1.27463	1.02559
19b4225cb4a70e1c7383e6068f1d9772	Bacteria	Pseudomonadota	AlphaPseudomonadota	Micavibrionales	uncultured	uncultured	0.0153358	0.0188903	0.04077
1a03dc90c3cb8fad22a03562c7fd95c4	Bacteria	Bacillota	Negativicutes	Veillonellales-Selenomonadales	Veillonellaceae	Veillonella	0.00109313	0.000683032	0.00470175
1a0cf7f10eb94d09c89c0eac9ce6044e	Bacteria	Bacillota	Bacilli	Lactobacillales	Carnobacteriaceae	Jeotgalibaca	0	0	0
1a26405eb73fe752d7f6fd22222e4b30	Bacteria	Chloroflexota	Anaerolineae	Ardenticatenales	Ardenticatenaceae	uncultured	0	0	0.00149567
1a2a5ee151da475baa5f4fd93b8987f7	Bacteria	Myxococcota	Polyangia	Polyangiales	BIrii41	BIrii41	0.10268	0.0232459	0.0416704
1b315caf0b79602d19226138e4987cf0	Bacteria	Fibrobacterota	Fibrobacteria	Fibrobacterales	Fibrobacteraceae	uncultured	0.000600709	0.000913442	0
1b78e9fe786be71725dc13f3fe0ceb32	Bacteria	Actinomycetota	Actinobacteria	Corynebacteriales	Nocardiaceae	Rhodococcus	0.404262	2.18223	1.85095
1be4f51423021fdcbc64fbe09e4b62ed	Bacteria	Pseudomonadota	GammaPseudomonadota	EV818SWSAP88	EV818SWSAP88	EV818SWSAP88	0.000729954	0	0
1c3b3372066bf66d5562f3ff5a3c8212	Bacteria	Actinomycetota	Actinobacteria	Micrococcales	Microbacteriaceae	Huakuichenia	0.0117624	0	0
1c92e8da0f4c5f73d3b4fa51588725d7	Bacteria	Bacteroidota	Bacteroidia	Bacteroidales	Bacteroidaceae	Bacteroides	0.293641	0.00151599	0.00467947
1cb92baeef8b7bd61182f4b40ebaf28c	Bacteria	Bacillota	Bacilli	Bacillales	Planococcaceae	Viridibacillus	0	0.0323001	0
1cbbefe3aeaaf32e8ab8da4431ddd861	Bacteria	Actinomycetota	Actinobacteria	Micrococcales	Micrococcaceae	Enteractinococcus	0	0.0160986	0.00206204
1da3590990d82bc400d43e993ab090da	Bacteria	Verrucomicrobiota	Verrucomicrobiae	Pedosphaerales	Pedosphaeraceae	uncultured	0.00289395	0.00332336	0.000747837
1de19b0d7a171cdd32b4dff524e87db2	Bacteria	Actinomycetota	Actinobacteria	Bifidobacteriales	Bifidobacteriaceae	Bifidobacterium	0	0.00667516	0.00523821
1df264fcf820ec301c222fc688d024b9	Bacteria	Actinomycetota	Actinobacteria	Corynebacteriales	Corynebacteriales_Incertae_Sedis	Tomitella	0.477045	0.0767525	0.416316
1e2b351060f9551fd0efab1a041990c1	Bacteria	Bacteroidota	Bacteroidia	Sphingobacteriales	Sphingobacteriaceae	Parapedobacter	0.0011909	0	0
1e2f1ddfb29973c26989722b78cb7ec6	Bacteria	Actinomycetota	Actinobacteria	Micrococcales	Microbacteriaceae	Rathayibacter	0	0.0101796	0.0102018
1e77516903598f85c2f2ee35a958aa9f	Bacteria	Deinococcota	Deinococci	Deinococcales	Deinococcaceae	Deinococcus	0.00419273	0.0890609	0.119366
1f06f305a5a9fa4ae78298cdea9be81f	Bacteria	Pseudomonadota	AlphaPseudomonadota	Azospirillales	Inquilinaceae	Inquilinus	0.0974709	0.00692111	0.0248606
1f403ee3c4138abe13db3d6763b1eb45	Bacteria	Acidobacteriota	Holophagae	Holophagales	Holophagaceae	unidentified	0	0	0
1f5524d60c5548a2111dd38ab4b53d28	Bacteria	Gemmatimonadota	Gemmatimonadetes	Gemmatimonadales	Gemmatimonadaceae	unidentified	0.00691798	0.00761023	0.00241085
1f6c3488ec1410dca0b0376fa9042345	Bacteria	Actinomycetota	Actinobacteria	Micrococcales	Dermacoccaceae	Flexivirga	0	0.00290794	0
1f748b90a9848fe4c8633279aab80d6d	Bacteria	Planctomycetota	Planctomycetes	Pirellulales	Pirellulaceae	Pirellula	0.000729954	0.000608961	0.00329927
20459034704c0d0a9051ffcb1cfa73b7	Bacteria	Pseudomonadota	GammaPseudomonadota	Burkholderiales	Neisseriaceae	Vitreoscilla	0.0123422	0.000913442	0.0456891
20661c8ef1e4322ece30d710ba138975	Bacteria	Pseudomonadota	GammaPseudomonadota	Diplorickettsiales	Diplorickettsiaceae	Diplorickettsia	0.0109313	0	0.0177252
206e708ef7602b1fd71ebeb797af49e1	Bacteria	Planctomycetota	Planctomycetes	Isosphaerales	Isosphaeraceae	Tundrisphaera	0.251561	0.117484	0.111774
209789626d3397d4572301079753cb11	Bacteria	Acidobacteriota	Blastocatellia	Blastocatellales	Blastocatellaceae	Blastocatella	0.0746716	0.141321	0.329244
20c4b8938f69e88e236b20c38668ed56	Bacteria	Pseudomonadota	AlphaPseudomonadota	Rhodobacterales	Rhodobacteraceae	Gemmobacter	0.00506133	0	0.00362735
20dd0f9bed29f5bb71240e04f273c554	Bacteria	Bacteroidota	Bacteroidia	Flavobacteriales	NS9_marine_group	NS9_marine_group	0.00109182	0.00121792	0
20ece5826f69da0127059fb386e113f0	Bacteria	Pseudomonadota	GammaPseudomonadota	Burkholderiales	unidentified	unidentified	0.0157179	0.00203823	0.0102996
20f68c4808df95fcbad42994852d3ed7	Bacteria	Bacteroidota	Bacteroidia	Sphingobacteriales	Sphingobacteriaceae	unidentified	0.776218	0.00166592	0.0193084
210c90c1a11885c828e75be524ad6408	Bacteria	Bacillota	Clostridia	Clostridia_vadinBB60_group	Clostridia_vadinBB60_group	Clostridia_vadinBB60_group	0	0.00303198	0.00314531
2138021209389f83324571638cffcf3c	Bacteria	Cyanobacteria	Vampirivibrionia	Obscuribacterales	Obscuribacteraceae	Obscuribacteraceae	0.276879	0.000968748	0.0093083
213fb18430e8e7788744e02fea3a6503	Bacteria	Pseudomonadota	GammaPseudomonadota	Xanthomonadales	Xanthomonadaceae	Arenimonas	0.00568141	0.00604323	0.00186959
2191c2fb05d7ddf5aa286de5b8d21ced	Bacteria	Bacillota	Bacilli	Erysipelotrichales	Erysipelotrichaceae	unidentified	0	0	0
21d16f6da0e0902b799a475e7710a03f	Bacteria	Verrucomicrobiota	Verrucomicrobiae	Chthoniobacterales	Chthoniobacteraceae	Chthoniobacteraceae	0.000727882	0	0.00366819
21da5fc6c33a635aa94c747b2fbffbeb	Bacteria	Verrucomicrobiota	Verrucomicrobiae	Chthoniobacterales	Chthoniobacteraceae	unidentified	0.000750632	0.00374514	0.0047736
21f64226b2587c86c2e53d9fe1368ed8	Bacteria	Actinomycetota	Actinobacteria	Micrococcales	Microbacteriaceae	Pseudoclavibacter	0.00273282	0	0
220c2e11d906721dbb1a944122ec91df	Bacteria	Planctomycetota	Phycisphaerae	Tepidisphaerales	CPla-3_termite_group	CPla-3_termite_group	0.0145463	0	0.00262849
224127916657c61cbf8e7670678507bc	Bacteria	Bacteroidota	Bacteroidia	Cytophagales	Microscillaceae	uncultured	0.0149702	0.0151435	0.0196965
225e4958c7cceeda3e8a36f0eabae984	Bacteria	Bacillota	Bacilli	Lactobacillales	Aerococcaceae	Globicatella	0	0	0.00206204
22648d03d715eb51c2e18f581f371af8	Bacteria	Actinomycetota	Actinobacteria	Frankiales	unidentified	unidentified	0.0336976	0.0230341	0.012435
229392b820681a5aeb2d4c3b77921922	Bacteria	Actinomycetota	Thermoleophilia	Gaiellales	Gaiellaceae	Gaiella	0.0134725	0.0060223	0.018966
22cff5768fe4e1af3a138b8fded16295	Bacteria	Acidobacteriota	Holophagae	Subgroup_7	Subgroup_7	Subgroup_7	0.0107108	0.00799777	0.00144651
22f4ee9a41a4d73580bf7ade8e9e017a	Bacteria	Bacillota	Clostridia	Oscillospirales	Ruminococcaceae	Faecalibacterium	0.0482447	0.00583071	0.000989276
231e36b59e0790e22c937951cadc7b9c	Bacteria	Pseudomonadota	GammaPseudomonadota	Xanthomonadales	Rhodanobacteraceae	Chiayiivirga	0.00109313	0.00254188	0
23307bb6840d5b04b44147c72099b242	Bacteria	Bacillota	Bacilli	Lactobacillales	Leuconostocaceae	Leuconostoc	0.0131903	0.0187075	0.052918
233a82be2cbbfcf921e1130628e076b2	Bacteria	Pseudomonadota	GammaPseudomonadota	R7C24	R7C24	R7C24	0.0109317	0.0131673	0.00833024
235ebe45963db763962a08835fcb9b32	Bacteria	Bacillota	Clostridia	Lachnospirales	Lachnospiraceae	Lachnoclostridium	0.0112202	0	0.0082604
2429dc65eda229a5fb77273b91a875ce	Bacteria	Chloroflexota	Chloroflexotaa	Thermomicrobiales	JG30-KF-CM45	JG30-KF-CM45	0.0697784	0.0610206	0.0380246
243d3f56e2a7a71c4e90b671a1237df0	Bacteria	Acidobacteriota	Blastocatellia	Blastocatellales	Blastocatellaceae	uncultured	0.0170008	0.0056068	0
2449b2f952dc908b05312bcd6404015f	Bacteria	Pseudomonadota	GammaPseudomonadota	Burkholderiales	Comamonadaceae	Simplicispira	0.097569	0	0.0751784
2496e49d90f522093fcbf5a794e2984c	Bacteria	Verrucomicrobiota	Verrucomicrobiae	Opitutales	Opitutaceae	unidentified	0.0200072	0.0109791	0.0176007
24d821dddfbe031b81a44817e6d6a4c1	Bacteria	Pseudomonadota	GammaPseudomonadota	Enterobacterales	Enterobacteriaceae	Enterobacter	0.00270319	0.0123308	0.0196024
253a7230f2465f29a4f710bbbf490c22	Bacteria	Bacillota	Bacilli	Bacillales	Bacillaceae	Bacillus	0.0666697	0.901109	0.108682
2565066ba3900dab2b825236082250c7	Bacteria	Bacillota	Clostridia	Clostridiales	Caloramatoraceae	Fonticella	0	0	0.00206204
25ec89e6de6ba28be8419cd8ba6939ce	Bacteria	Pseudomonadota	AlphaPseudomonadota	Caulobacterales	Caulobacteraceae	PMMR1	0	0	0.011135
260390cd84cdc72e05b3e839dbe7d809	Bacteria	Dependentiae	Babeliae	Babeliales	unidentified	unidentified	0.00573893	0	0
26324550424f964977cbdd521898502e	Bacteria	Bacillota	Clostridia	Lachnospirales	Defluviitaleaceae	Defluviitaleaceae_UCG-011	0.00447029	0	0
26352de5c005ae9c122ec060f8e12c3e	Bacteria	Pseudomonadota	AlphaPseudomonadota	Rhizobiales	Rhizobiaceae	Aminobacter	0.0117624	0	0
265a6c2a305bd81fc4623215411bc0a4	Bacteria	Pseudomonadota	GammaPseudomonadota	Pasteurellales	Pasteurellaceae	Pasteurella	0	0.00332336	0
266479cdbddc394c54d3d8371d7dd432	Bacteria	Bacillota	Bacilli	Staphylococcales	Staphylococcaceae	Jeotgalicoccus	0.0139775	0.660915	0.00385811
266fbad0cb84a9e616449c6f4c77f230	Bacteria	Cyanobacteria	Vampirivibrionia	Vampirovibrionales	Vampirovibrionaceae	Vampirovibrionaceae	0	0	0.000808604
26a876855e90de80a41ca0b0b6d1b902	Bacteria	Acidobacteriota	Blastocatellia	Blastocatellales	Blastocatellaceae	Aridibacter	0.0237316	0	0.0132712
2713d2738477a7f16484be10fbb7e9cd	Bacteria	Actinomycetota	Thermoleophilia	Solirubrobacterales	Solirubrobacteraceae	unidentified	0	0.012505	0.00242581
27f21065e34ab09db96874b63eb9cfb0	Bacteria	Pseudomonadota	GammaPseudomonadota	Burkholderiales	Nitrosomonadaceae	Nitrosomonas	0	0.00136606	0
27f2f94a52f5f158b568d23990d5bec5	Bacteria	Elusimicrobiota	Lineage_IIa	Lineage_IIa	Lineage_IIa	Lineage_IIa	0.0651769	0.00169458	0.00305132
28114dd994dc02ece15e2e37e1ff5fbd	Bacteria	Bacillota	Bacilli	Entomoplasmatales	Spiroplasmataceae	Spiroplasma	0	0.00124944	0.00659854
2823c4d0839953a27775a6c7da6df670	Bacteria	Acidobacteriota	Blastocatellia	Blastocatellales	Blastocatellaceae	Blastocatellaceae	0	0.00559225	0.00155035
283d933549458fe184d9504dc6586689	Bacteria	Actinomycetota	Actinobacteria	Micrococcales	Microbacteriaceae	Cryobacterium	0.0512196	0	0
2849cd76035dfe40f33118453c3fd429	Bacteria	Pseudomonadota	GammaPseudomonadota	Burkholderiales	Comamonadaceae	Paucibacter	0	0.00102455	0.00812158
286415ed7ffcf38b231f3214df19859a	Bacteria	Acidobacteriota	Acidobacteriae	Acidobacteriales	Acidobacteriaceae_(Subgroup_1)	unidentified	0.114919	0	0.00224351
28ac24dd9eb556b09d4fe5a94baf8fb3	Bacteria	Gemmatimonadota	S0134_terrestrial_group	S0134_terrestrial_group	S0134_terrestrial_group	S0134_terrestrial_group	0	0.000645832	0
28d081b946c487e6f754e90a852a4caf	Bacteria	Actinomycetota	Actinobacteria	Kineosporiales	Kineosporiaceae	unidentified	0	0.00580577	0
28d0a727ceb1ea7a7d95c8203feb5849	Bacteria	Elusimicrobiota	Lineage_IIb	Lineage_IIb	Lineage_IIb	Lineage_IIb	0	0.000832959	0.00439979
28f1348d279c1e883dab0a8bc1302bdd	Bacteria	Actinomycetota	Actinobacteria	Corynebacteriales	Nocardiaceae	unidentified	0	0	0
290ce05cd6ded5150d312f5f448e176a	Bacteria	unidentified	unidentified	unidentified	unidentified	unidentified	0.0716999	0.0448145	0.0859668
2950037515d1794bafb6916f47cee81f	Bacteria	Desulfobacterota	uncultured	uncultured	uncultured	uncultured	0	0	0.00164963
2979aa7073f0c2b776b2602f0a309511	Bacteria	Pseudomonadota	AlphaPseudomonadota	Rickettsiales	Rickettsiales	Candidatus_Jidaibacter	0.00145991	0	0.00454703
29f67ddfcbdea9319812283066c4ac83	Bacteria	Pseudomonadota	AlphaPseudomonadota	Paracaedibacterales	Paracaedibacteraceae	uncultured	0.00242041	0.000683032	0
2a7bb36ddb9d7b701f633100f11fd8e7	Bacteria	Pseudomonadota	GammaPseudomonadota	Burkholderiales	Nitrosomonadaceae	Nitrosospira	0.0253644	0.000832959	0
2add6d88d16b38ba32ad6d95df10e7ae	Bacteria	Actinomycetota	MB-A2-108	MB-A2-108	MB-A2-108	MB-A2-108	0.00487807	0.00166592	0.00335486
2af30cbff4f35f3483f2a6b7ba9d4acf	Bacteria	Pseudomonadota	AlphaPseudomonadota	Rhizobiales	Methyloligellaceae	unidentified	0	0.0020771	0
2b4b5424bc22bdd6fe6cc7c55e915bd8	Bacteria	Bacillota	Clostridia	Lachnospirales	Lachnospiraceae	Lachnospiraceae_NK4A136_group	0.0206052	0.00416479	0
2b628a66b800745890dfa2d0c6493808	Bacteria	Bacillota	Bacilli	Mycoplasmatales	Mycoplasmataceae	Candidatus_Bacilloplasma	0.0261987	0.0442328	0.0240954
2c0fb479fed8d4eabdc6f54fd647e782	Bacteria	Pseudomonadota	AlphaPseudomonadota	Rhizobiales	Methylopilaceae	Albibacter	0.00991967	0	0.0293364
2c1ee711b18969eb7e426dcf96038b52	Bacteria	Pseudomonadota	AlphaPseudomonadota	Caulobacterales	Caulobacteraceae	Asticcacaulis	0.00291153	0.00760382	0.017071
2c6d2ca501d30891d3e15128789b4f05	Bacteria	Planctomycetota	Phycisphaerae	Phycisphaerales	Phycisphaeraceae	SM1A02	0.000729954	0.00166168	0.00149567
2c7b0a40085789b91741cad8bdfc8ba0	Bacteria	Bacteroidota	Bacteroidia	Sphingobacteriales	NS11-12_marine_group	NS11-12_marine_group	0.00328479	0.0019375	0.000747837
2cb50ce0b7cf4daa18125161c2be0cc4	Bacteria	Pseudomonadota	AlphaPseudomonadota	Rhizobiales	Beijerinckiaceae	Methylobacterium-Methylorubrum	2.94727	2.47924	2.58212
2cd20d28a35c4c04f83e8ea1cecaf975	Bacteria	WPS-2	WPS-2	WPS-2	WPS-2	WPS-2	0.182035	0.0693666	0.0563712
2cece6588bf26ef53aadb65307ef0ab1	Bacteria	Bacteroidota	Bacteroidia	Chitinophagales	Chitinophagaceae	Rurimicrobium	0.00327498	0.103783	0.0122588
2d293f220238686519b7e7911f98caae	Bacteria	Actinomycetota	Actinobacteria	PeM15	PeM15	PeM15	0.0210248	0	0
2d97a8f45dea1ea1205ffe6c4537969d	Bacteria	Pseudomonadota	AlphaPseudomonadota	Rickettsiales	bac2nit3	bac2nit3	0.00120142	0	0.00149567
2d9c30558066ccf25a7b2209601273ad	Bacteria	Pseudomonadota	AlphaPseudomonadota	Rhodobacterales	Rhodobacteraceae	Paracoccus	0.0594739	0.0692411	0.0562263
2d9cc7c42ff8b27b88205ca212b59fe3	Bacteria	Pseudomonadota	GammaPseudomonadota	Burkholderiales	Nitrosomonadaceae	Ellin6067	0.00259516	0.00762331	0.0106352
2d9eda67e8af8818495f9b768bbc8e8a	Bacteria	Cyanobacteria	Cyanobacteriia	Cyanobacteriales	Nostocaceae	Nostoc_PCC-7107	0.00628549	0	0
2d9f509b0fba5e6b4d194a99a3dbe7d6	Bacteria	Pseudomonadota	AlphaPseudomonadota	Rickettsiales	Rickettsiaceae	Candidatus_Megaira	0.0112822	0	0.00371168
2dbddb811cdcc17b76446ea67121a2db	Bacteria	Bacteroidota	Bacteroidia	Chitinophagales	Chitinophagaceae	Pseudoflavitalea	0	0	0
2eb3162088a50f63103d10624c842b6e	Bacteria	Actinomycetota	Thermoleophilia	Solirubrobacterales	unidentified	unidentified	0.00291153	0	0
2f1a1c23717f0993daaaaf76494ac9a9	Bacteria	Bacteroidota	Bacteroidia	Flavobacteriales	Flavobacteriaceae	Salinimicrobium	0	0.00377698	0
2f74f2b059da87e75da315bc7978969e	Bacteria	Actinomycetota	Thermoleophilia	Solirubrobacterales	Solirubrobacteraceae	Patulibacter	0.235623	0.135127	0.0886422
2fce7446c0e7aa69ebc410912592c718	Bacteria	Pseudomonadota	GammaPseudomonadota	Pasteurellales	Pasteurellaceae	Mannheimia	0	0	0.000747837
302f17e6da750b49d617a513ce9c8bc1	Bacteria	Pseudomonadota	AlphaPseudomonadota	Rhizobiales	Xanthobacteraceae	uncultured	0.0323617	0.0302702	0.0419666
3053acbcf26ad09dd67fdf96e968a49c	Bacteria	Chloroflexota	Ktedonobacteria	Ktedonobacterales	Ktedonobacteraceae	Ktedonobacter	0.00112595	0	0
306162b16b6f46a67b721598d8886311	Bacteria	Acidobacteriota	Acidobacteriae	Acidobacteriales	uncultured	uncultured	0.00136641	0.0020824	0.00440481
30bbfc41dec0e447527e32bb4c6ea1ff	Bacteria	Pseudomonadota	GammaPseudomonadota	Burkholderiales	Sutterellaceae	AAP99	0.0159999	0	0.00271312
30fb12435bf32114883b68b341edfd0a	Bacteria	Pseudomonadota	GammaPseudomonadota	Pseudomonadales	Moraxellaceae	unidentified	0.00254759	0	0.126082
310185bfe83b427b953afb407fd5820a	Bacteria	Pseudomonadota	AlphaPseudomonadota	Rhizobiales	Beijerinckiaceae	uncultured	0.17833	0.0503972	0.0678732
3191e85d748fe67fda3951f583df5e4a	Bacteria	Pseudomonadota	GammaPseudomonadota	Enterobacterales	Yersiniaceae	Serratia	0.251654	0.403138	0.558664
31d670e67cabc27d73a80988c790d9a4	Bacteria	Acidobacteriota	Subgroup_11	Subgroup_11	Subgroup_11	Subgroup_11	0.000727882	0	0
31d697dfcfa9673baa240b740c32fd17	Bacteria	Pseudomonadota	AlphaPseudomonadota	Caulobacterales	Caulobacteraceae	Phenylobacterium	0.0518157	0.0806525	0.0645273
32455248f323ccf1db4ce7b77e3ce901	Bacteria	Bacillota	Bacilli	Erysipelotrichales	Erysipelotrichaceae	Solobacterium	0	0	0
32564a9b23027dff12fc43151aeb534d	Bacteria	Bacteroidota	Bacteroidia	Sphingobacteriales	unidentified	unidentified	0.000273282	0	0
325d8294d0358c9c54c2020433c2becb	Bacteria	Pseudomonadota	AlphaPseudomonadota	Holosporales	Holosporaceae	Candidatus_Bealeia	0	0	0.00155035
328606b3c3b0f1e0384b457609c900ee	Bacteria	Pseudomonadota	GammaPseudomonadota	Burkholderiales	Alcaligenaceae	Pigmentiphaga	0.00479948	0.0351324	0.0406438
32b3e3fd0b56c1298330eba1515b26b7	Bacteria	Bacillota	Clostridia	Oscillospirales	Oscillospiraceae	unidentified	0.00178635	0	0.00603217
32fc0d3fbc4c75ec9cc99d48b77cca9d	Bacteria	Actinomycetota	Thermoleophilia	Solirubrobacterales	Solirubrobacteraceae	Solirubrobacter	0.0849458	0.0704519	0.0819016
32fc86281ea612559a20f11f08e1091a	Bacteria	Verrucomicrobiota	Verrucomicrobiae	Pedosphaerales	Pedosphaeraceae	DEV008	0	0.00249252	0
3305a18140014824672f19231faed6a7	Bacteria	Pseudomonadota	AlphaPseudomonadota	Acetobacterales	Acetobacteraceae	Rhodovarius	0.00400335	0.0020491	0.207181
3313a19ec2e7a85ac51248afba4ad980	Bacteria	Armatimonadota	Fimbriimonadia	Fimbriimonadales	Fimbriimonadaceae	Fimbriimonadaceae	0.257318	0.116158	0.176217
3325f389b9edee66c38e27aefa1313d2	Bacteria	Pseudomonadota	GammaPseudomonadota	Salinisphaerales	Solimonadaceae	Panacagrimonas	0.00109182	0	0
3340319ea01854726e061340e4d586c1	Bacteria	Pseudomonadota	GammaPseudomonadota	Burkholderiales	Comamonadaceae	Pseudorhodoferax	0	0.00334929	0
3375c5b27210218cc028dd5231f9f5b6	Bacteria	Actinomycetota	Actinobacteria	unidentified	unidentified	unidentified	0.0011909	0.00543337	0
339af12c9458404a9d20781283619a01	Bacteria	Actinomycetota	Actinobacteria	Kineosporiales	Kineosporiaceae	Angustibacter	0.0223226	0.00170758	0.00458209
33c77972a185e92791167515345e0e15	Bacteria	Actinomycetota	Actinobacteria	Corynebacteriales	Nocardiaceae	Gordonia	0	0.00169458	0
340f4930bb554498f164e68386390fcb	Bacteria	Actinomycetota	Acidimicrobiia	Microtrichales	uncultured	uncultured	0.0584659	0.0247338	0.00224351
347a309562210480b3fd4cf37915ee5a	Bacteria	Cyanobacteria	Vampirivibrionia	Vampirovibrionales	Vampirovibrionales	Vampirovibrionales	0.00150177	0	0
35000e9e19cb2e45b41226debb3df74b	Bacteria	Actinomycetota	Actinobacteria	Streptomycetales	Streptomycetaceae	E1B-B3-114	0	0	0
3543d61504c7e98e877c58c259bd1fdf	Bacteria	Bacillota	Bacilli	Bacillales	Marinococcaceae	Sinobaca	0	0	0
354c5d46cccce976e702e1bb18240d4a	Bacteria	Bacteroidota	Bacteroidia	Cytophagales	Cytophagaceae	Cytophagaceae	0.00163969	0.0019375	0
355125e51ae04d2b38da4e215527f59f	Bacteria	Pseudomonadota	GammaPseudomonadota	Pseudomonadales	Pseudomonadaceae	Pseudomonas	1.09969	1.5476	1.50075
35aa7634f03fc032f1d317e9f01abc69	Bacteria	Pseudomonadota	AlphaPseudomonadota	Acetobacterales	Acetobacteraceae	Rhodovastum	0.192823	0.0919218	0.101948
361a660d4eb83ea147f48ea8342f2481	Bacteria	Pseudomonadota	GammaPseudomonadota	unidentified	unidentified	unidentified	0.00502896	0.000608961	0.00155035
367849040a41f16e876553801a91d6d6	Bacteria	Bacteroidota	Bacteroidia	Bacteroidetes_VC2.1_Bac22	Bacteroidetes_VC2.1_Bac22	Bacteroidetes_VC2.1_Bac22	0	0.00304481	0
3678d26eb8e3fd26e603acd051347085	Bacteria	Bacillota	Clostridia	Peptostreptococcales-Tissierellales	Peptostreptococcales-Tissierellales	Finegoldia	0.00355267	0	0
36858b46a615969423a0a5a0394dada9	Bacteria	Bacillota	Bacilli	Bacillales	Bacillaceae	Geobacillus	0	0	0.000747837
36d9a3a79653df711f6ced6e9c556535	Bacteria	Bacillota	Bacilli	Mycoplasmatales	Mycoplasmataceae	uncultured	0	0	0.00123723
36efb121a7c02de839a54dbe2de0a83b	Bacteria	Pseudomonadota	AlphaPseudomonadota	Rickettsiales	unidentified	unidentified	0.00109182	0	0.00193794
36efe905aeef8e506e73c3b7da5fcf2f	Bacteria	Pseudomonadota	GammaPseudomonadota	Pasteurellales	Pasteurellaceae	uncultured	0.00178635	0	0
36ff7bf96de50d5dec05e244a8c30409	Bacteria	Bacillota	Bacilli	Erysipelotrichales	Erysipelatoclostridiaceae	Erysipelatoclostridium	0.0157794	0.00291535	0.00618613
3724066761752f93533e21fa29f0ed07	Bacteria	Verrucomicrobiota	Verrucomicrobiae	Opitutales	Puniceicoccaceae	Cerasicoccus	0.00254759	0	0
372987c2ef20bcaf7cd99a5903885c6d	Bacteria	Bacillota	Bacilli	Staphylococcales	Staphylococcaceae	Staphylococcus	0.0363935	0.113093	0.264812
372d4f05a1217eaaf4ead3d3c5fd9cd9	Bacteria	Pseudomonadota	GammaPseudomonadota	Xanthomonadales	Rhodanobacteraceae	Dokdonella	0.0312329	0.0258616	0.0402639
37ca8c05bad5f78a6cb887f7d3923769	Bacteria	Bacillota	Clostridia	Clostridiales	Clostridiaceae	Clostridiaceae	0	0	0
38480d577d31823c8dc8b186b95f540b	Bacteria	Acidobacteriota	Acidobacteriae	Bryobacterales	Bryobacteraceae	Bryobacter	0.640343	0.0644431	0.0697492
38a1b2f6756879bba8027be97336c6dc	Bacteria	Actinomycetota	Actinobacteria	Micrococcales	Microbacteriaceae	Parafrigoribacterium	0.00582305	0.00499775	0.022809
38b20edd1af307560dda14d717423f93	Bacteria	Bacteroidota	Bacteroidia	Chitinophagales	Chitinophagaceae	Edaphobaculum	0.259975	0.49293	0.282534
38b4a1674329caf750b26f18d61e8eb5	Bacteria	Pseudomonadota	AlphaPseudomonadota	Acetobacterales	Acetobacteraceae	Endobacter	0.181119	0.244046	0.476228
38bcd8047b0a912227822451df56faa2	Bacteria	Bacteroidota	Bacteroidia	Cytophagales	Spirosomaceae	Huanghella	0.0496754	0.171622	1.21431
38ca38b798776f162f809f08d40c8556	Bacteria	Pseudomonadota	AlphaPseudomonadota	Sphingomonadales	Sphingomonadaceae	Altererythrobacter	0.0122111	0.00482272	0.00492171
38d35259d514762b68b01441f4de5ade	Bacteria	Pseudomonadota	GammaPseudomonadota	Burkholderiales	Oxalobacteraceae	Janthinobacterium	0.417365	0.427511	0.504563
38f933ee70ac598d9c54e1f9bb76cf64	Bacteria	Pseudomonadota	GammaPseudomonadota	Burkholderiales	T34	T34	0	0	0
399aea2e656127d4006fe173204b858b	Bacteria	Pseudomonadota	GammaPseudomonadota	Oceanospirillales	Pseudohongiellaceae	BIyi10	0.00109313	0	0.00299135
39b2fb7a15ddfe5d190d6696012fb3bc	Bacteria	Pseudomonadota	AlphaPseudomonadota	Rhodobacterales	Rhodobacteraceae	uncultured	0	0	0
3a395dafbc14cf02041b91b87e735198	Bacteria	Bacillota	Bacilli	Mycoplasmatales	Mycoplasmataceae	Mycoplasma	0.0791901	0.0154587	0.0390695
3a5c66f3a59fefcbdffcdcb9ed4bd5da	Bacteria	Verrucomicrobiota	Verrucomicrobiae	Opitutales	Puniceicoccaceae	Verruc-01	0.00145991	0	0
3ac8834f5eb29a98c1136ba80c07b5a2	Bacteria	Bacillota	Clostridia	Clostridia	Hungateiclostridiaceae	Saccharofermentans	0.00273282	0	0
3b00be80087fb69fd3eab2b000bc4ad7	Bacteria	Cyanobacteria	Vampirivibrionia	Gastranaerophilales	Gastranaerophilales	Gastranaerophilales	0.00565678	0	0.00329927
3b4274ceec7afba6fb2b25cbca911355	Bacteria	Actinomycetota	Actinobacteria	Micrococcales	Microbacteriaceae	Leifsonia	0	0.00708015	0
3b8814fcc5423911fc3e0bfc5363ab05	Bacteria	Pseudomonadota	AlphaPseudomonadota	Caedibacterales	Caedibacteraceae	Caedibacter	0.00579695	0.00581589	0.00877034
3b904115efc5637ac651f8ba926f24c7	Bacteria	Bacillota	Bacilli	Bacillales	Planococcaceae	Lysinibacillus	0.00873458	0.0155822	0.326143
3ba420ea43bb5028770880c00ae026ad	Bacteria	Verrucomicrobiota	Verrucomicrobiae	Methylacidiphilales	Methylacidiphilaceae	uncultured	0.27121	0.0120673	0.0200879
3c209b46ab60fc3d77dd760f828e4406	Bacteria	Bacillota	Clostridia	Lachnospirales	Lachnospiraceae	Cellulosilyticum	0	0	0
3c7620158e6b4a2e5a9de721fcc98e84	Bacteria	Bacillota	Clostridia	Clostridiales	Clostridiaceae	Hathewaya	0.00450379	0	0
3d054da3c036d01f24e4dc18091aec75	Bacteria	Pseudomonadota	GammaPseudomonadota	Xanthomonadales	Xanthomonadaceae	uncultured	0	0.0219866	0
3e21bdb72ec28f4d2b13eac6a54cbd24	Bacteria	Pseudomonadota	AlphaPseudomonadota	Sphingomonadales	Sphingomonadaceae	unidentified	0.667045	0.362488	0.620815
3e7987a133e90f84712fe2997e1741c9	Bacteria	Pseudomonadota	AlphaPseudomonadota	Rhizobiales	Devosiaceae	uncultured	0.00363941	0.00226041	0
3f15adb63b82fc4807b88ea94098356b	Bacteria	Bacillota	Clostridia	Peptostreptococcales-Tissierellales	Anaerovoracaceae	[Eubacterium]_saphenum_group	0	0	0
3f3d28175dc4ade16280201ed969c7ef	Bacteria	Actinomycetota	Actinobacteria	Micrococcales	Dermatophilaceae	Austwickia	0	0	0.000412409
3f6fef206b8eb39254d003e21dfb6b3f	Bacteria	Pseudomonadota	GammaPseudomonadota	Steroidobacterales	Steroidobacteraceae	Steroidobacter	0.0041813	0	0.00317365
3fa628b5c5cc96fd12399c475e6534c9	Bacteria	Bacteroidota	Bacteroidia	Bacteroidales	Prevotellaceae	Prevotella	0.00516351	0.000830841	0.00355422
3fdd6aa458d62b880fe1492a345b9f71	Bacteria	Planctomycetota	Planctomycetes	Planctomycetales	Rubinisphaeraceae	SH-PL14	0.00109493	0.00166592	0.00241085
3fff8237e3510a03ea322f8fdec9c8c4	Bacteria	Pseudomonadota	AlphaPseudomonadota	Rhizobiales	Rhizobiales_Incertae_Sedis	uncultured	0.00109493	0	0.0152963
409bdac2591d832d51fc5cabf094dae0	Bacteria	Bacillota	Clostridia	Oscillospirales	Ruminococcaceae	uncultured	0.0035727	0.00369698	0
40a74d733d802c3513ae9c72edfcd23d	Bacteria	Actinomycetota	Actinobacteria	Micrococcales	Promicromonosporaceae	Isoptericola	0	0	0
41452bafa4093acf3df277f328cec166	Bacteria	Bacillota	Bacilli	Exiguobacterales	Exiguobacteraceae	Exiguobacterium	0.00191298	0.00874606	0.00263807
414c169f1e9a74f0ea739db366ef243b	Bacteria	Actinomycetota	Actinobacteria	Streptomycetales	Streptomycetaceae	unidentified	0.00693456	0	0.0121159
4169bf8f6343ea5deeda2e61a5a78210	Bacteria	Actinomycetota	Actinobacteria	Micromonosporales	Micromonosporaceae	Dactylosporangium	0	0	0.00269535
427f5142ae52662b7db0bdd5689461f0	Bacteria	Bacillota	Bacilli	Lactobacillales	Enterococcaceae	Enterococcus	0.278877	0.22143	0.107087
42d3a24a34a7ace8791845b95c2a4174	Bacteria	Bacteroidota	Bacteroidia	Chitinophagales	uncultured	uncultured	0.0094666	0.00273213	0.00828323
44a1399f208a940cb461a8110b09413b	Bacteria	Actinomycetota	Actinobacteria	Bifidobacteriales	Bifidobacteriaceae	Alloscardovia	0.010747	0	0
44c6996c6b403639770cc261cd142ffb	Bacteria	Pseudomonadota	GammaPseudomonadota	Xanthomonadales	Rhodanobacteraceae	Rhodanobacter	0.0990427	0.0442776	0.190533
4650e33bf4393ed7d4e6bf65946f708d	Bacteria	Cyanobacteria	Cyanobacteriia	Cyanobacteriales	Chroococcidiopsaceae	Aliterella	0	0	0
4682f5bf8fbd37c8b358128180317942	Bacteria	Acidobacteriota	Acidobacteriae	AKIW659	AKIW659	AKIW659	0.00218364	0	0
46b4f511c6cc08a4028e910253cadd92	Bacteria	Pseudomonadota	AlphaPseudomonadota	Caulobacterales	Caulobacteraceae	unidentified	0.323479	0.0259892	0.00960481
476510026f577d2b1983ca1f23bbf1d0	Bacteria	Bacteroidota	Bacteroidia	Bacteroidales	Marinifilaceae	Odoribacter	0.00163969	0	0
47c600ce8eafbf5366b25675aaf5e8dc	Bacteria	Patescibacteria	Saccharimonadia	Saccharimonadales	LWQ8	LWQ8	0.100113	0.0393398	0.0538373
47fec4767525ee38da5cbb9521dff650	Bacteria	Actinomycetota	Actinobacteria	Propionibacteriales	Propionibacteriaceae	Aestuariimicrobium	0	0	0
480093bb2d7e8403d8337708eb2262a7	Bacteria	Pseudomonadota	GammaPseudomonadota	Xanthomonadales	Xanthomonadaceae	Lysobacter	1.58897	0.00783698	0.149799
484baee6cf41db7beaa461dc85da6736	Bacteria	Pseudomonadota	AlphaPseudomonadota	Rhizobiales	Beijerinckiaceae	Roseiarcus	0.357251	0.0326792	0.0466784
48ff5b3ada913898c3a9683c674aee8d	Bacteria	Pseudomonadota	GammaPseudomonadota	Enterobacterales	Morganellaceae	Arsenophonus	0.0136641	0.00166592	0.0207806
49259d5a80bd3cfbd9115799ead6de5e	Bacteria	Myxococcota	Myxococcia	Myxococcales	Myxococcaceae	Cystobacter	0	0	0
494cf62bc2656574a67a672f43405d0d	Bacteria	Bacillota	Bacilli	Lactobacillales	Aerococcaceae	unidentified	0	0.0904252	0.00269535
495c836d98e24950da3a8415b2362d10	Bacteria	Pseudomonadota	GammaPseudomonadota	Diplorickettsiales	Diplorickettsiaceae	Aquicella	0.00163969	0.00351707	0.000808604
49ac4e4fab3ad44bd834f2af268d2d9e	Bacteria	Bacteroidota	Bacteroidia	Chitinophagales	Chitinophagaceae	Heliimonas	0.00240284	0.00332336	0
49dc34807d62783abed9fda3d5a426ac	Bacteria	Pseudomonadota	GammaPseudomonadota	Burkholderiales	A21b	A21b	0.0124925	0.0143852	0.0101197
49f1763a525ae749cd93e4fd1d6ee84e	Bacteria	Bacillota	Clostridia	Clostridiales	Clostridiaceae	Clostridium_sensu_stricto_15	0.000595451	0	0
4a3ef3ca0dded52aacbad6915026a67a	Bacteria	Desulfobacterota	Desulfuromonadia	PB19	PB19	PB19	0	0.000608961	0.000659517
4a7c4e5aa301e30f60e42d77953f64bf	Bacteria	Actinomycetota	Actinobacteria	Micrococcales	unidentified	unidentified	0.146715	0	0.101372
4ab594b340548c12d3fb75732b088c5f	Bacteria	Bacillota	Negativicutes	Veillonellales-Selenomonadales	Veillonellaceae	Dialister	0	0	0.00224351
4af96fe4edbf5efa3c1c2b580956c25f	Bacteria	Bacillota	Clostridia	Oscillospirales	[Eubacterium]_coprostanoligenes_group	[Eubacterium]_coprostanoligenes_group	0.00267953	0	0.00341509
4afb6f2f1e3a9bd6377b809d99ca9f8b	Bacteria	Myxococcota	Polyangia	Polyangiales	Polyangiaceae	Sorangium	0.00145991	0.000341516	0
4b1562d374c78cdf554b598a23fdde4f	Bacteria	Acidobacteriota	Acidobacteriae	Solibacterales	Solibacteraceae	Candidatus_Solibacter	0.28715	0.053346	0.0581761
4c3ed124b1daac9cd4d5750ab71254be	Bacteria	Bacillota	Bacilli	Entomoplasmatales	type_III	type_III	0.00109182	0.00169458	0
4c4d6adb2349f404eda0cb15db42f1f9	Bacteria	Pseudomonadota	AlphaPseudomonadota	Acetobacterales	Acetobacteraceae	Acidocella	0.038056	0.0154006	0.0563816
4c52a8029625903bb8c4aa9b40216836	Bacteria	Bacillota	Clostridia	Peptostreptococcales-Tissierellales	Peptostreptococcaceae	Paeniclostridium	0.114873	0.1852	0.493443
4d9ebc43da4c6da006a9805f89e62110	Bacteria	Pseudomonadota	GammaPseudomonadota	Pseudomonadales	Moraxellaceae	Alkanindiges	0.0625199	0.647383	0.285961
4db45b87eeef2f8c85301dea87cc1aae	Bacteria	Pseudomonadota	GammaPseudomonadota	Enterobacterales	Yersiniaceae	unidentified	0	0.0442128	0.00197855
4e02517b3d061e9b5fcf5cd18e9c364f	Bacteria	Bacteroidota	Bacteroidia	Cytophagales	Amoebophilaceae	Candidatus_Cardinium	0	0.0138905	0.00371168
4e2e70b2b816afb18002ac7b4a0d9a06	Bacteria	Pseudomonadota	AlphaPseudomonadota	Rhizobiales	unidentified	unidentified	0.00806357	0.0020771	0
4e38a1a6998f046a9adc23108a56feae	Bacteria	Pseudomonadota	AlphaPseudomonadota	Sphingomonadales	Sphingomonadaceae	Rhizorhapis	0.297248	0.318677	0.337595
4e97c2be4b7899f1e76ca2545335cace	Bacteria	Bacteroidota	Bacteroidia	Sphingobacteriales	LiUU-11-161	LiUU-11-161	0.00218986	0.00318191	0.00379827
4f0eb3ac85f7e6341f0fa0851404df6f	Bacteria	Pseudomonadota	unidentified	unidentified	unidentified	unidentified	0.0121618	0.000683032	0.00281525
4f276b5014e801417ddbb2be4ac58bf7	Bacteria	Pseudomonadota	GammaPseudomonadota	Burkholderiales	Oxalobacteraceae	Herbaspirillum	0	0.00322916	0.00232553
4f69db50ae33a58742dd7f5ba16f013b	Bacteria	Actinomycetota	Actinobacteria	Propionibacteriales	Nocardioidaceae	unidentified	0.0113205	0.0308057	0.0148467
4f6c0972e5d5d1f082046d807ab36242	Bacteria	Pseudomonadota	GammaPseudomonadota	Steroidobacterales	Steroidobacteraceae	uncultured	0.00120142	0	0.00164963
4fa60b7d59d409944a57d9d38170912b	Bacteria	Pseudomonadota	AlphaPseudomonadota	Rhizobiales	Rhizobiaceae	Aliihoeflea	0	0	0
4febb6a9b8a5b32dfcf0d143393aad66	Bacteria	Myxococcota	Myxococcia	Myxococcales	Anaeromyxobacteraceae	Anaeromyxobacter	0.0103289	0	0.00546673
5004bf2c671112349c8d7bf7de562152	Bacteria	Chloroflexota	Ktedonobacteria	B12-WMSP1	B12-WMSP1	B12-WMSP1	0	0.00127094	0
502f473ba6e30856fd4d79978b3771cb	Bacteria	Bacillota	Clostridia	Peptostreptococcales-Tissierellales	Anaerovoracaceae	[Eubacterium]_nodatum_group	0	0	0.000659517
50b0dc41b5b27ed3ab9c1eba47096d16	Bacteria	Verrucomicrobiota	Verrucomicrobiae	Opitutales	Puniceicoccaceae	uncultured	0	0	0
50bab24d05d29a7bfdd269d59e4aafd8	Bacteria	Pseudomonadota	GammaPseudomonadota	Burkholderiales	Rhodocyclaceae	Ferribacterium	0	0	0
50d7cef0542ebcbe98d4bcbfc3ef46fb	Bacteria	Verrucomicrobiota	unidentified	unidentified	unidentified	unidentified	0	0	0.000964339
5104affd86da5c191a79b9ef96854d55	Bacteria	Pseudomonadota	AlphaPseudomonadota	Rhizobiales	Methylopilaceae	Hansschlegelia	0.00947075	0.0145511	0.0118536
512ce7c6669f1071d6a1ae829dd1718b	Bacteria	Bacteroidota	Bacteroidia	Bacteroidales	Prevotellaceae	Prevotellaceae_UCG-004	0	0	0.00198506
516f138dea1101b0c5ebb9f9db212a93	Bacteria	Bacillota	Clostridia	Lachnospirales	Lachnospiraceae	unidentified	0.0310945	0.0100313	0.0257994
5178d5f272ae8fa062763aca878a3d5c	Bacteria	Pseudomonadota	GammaPseudomonadota	Enterobacterales	Erwiniaceae	unidentified	0.0420354	0.0737228	0
51bb3064ad62441af3ec414a32653fbb	Bacteria	Actinomycetota	Actinobacteria	Streptomycetales	Streptomycetaceae	Streptomyces	0.00737862	0.00949799	0.00458209
5294565b5f3dc07cbbf6d1e3c52f87ac	Bacteria	Bacillota	Clostridia	Oscillospirales	Oscillospiraceae	UCG-002	0	0	0
52ec97b3f172a4212493adf8787a20ec	Bacteria	Pseudomonadota	AlphaPseudomonadota	Caulobacterales	Caulobacteraceae	Brevundimonas	1.49056	6.55809	6.25254
531b17e01203b952ca9f2dd2eb1c1488	Bacteria	Bacillota	Bacilli	Lactobacillales	Carnobacteriaceae	Carnobacterium	0.344374	0.175468	0.0920592
533476d68f94c1c1c1061ad1012499c5	Bacteria	Pseudomonadota	AlphaPseudomonadota	Rickettsiales	SM2D12	SM2D12	0.114294	0.020426	0.0684927
536b3e30f8797ec13df37b831adf743a	Bacteria	Pseudomonadota	GammaPseudomonadota	Diplorickettsiales	Diplorickettsiaceae	uncultured	0.0472675	0.0119984	0.081079
538c118cab331ad5ccacb3411aff8236	Bacteria	Planctomycetota	Planctomycetes	Planctomycetales	uncultured	uncultured	0.0034594	0.00920929	0.00324963
53b219b0da813d26fc8bb8a8eede1076	Bacteria	Bacillota	Bacilli	Lactobacillales	Aerococcaceae	uncultured	0	0.0231572	0
53d90015cc33e995266c3f78368958ae	Bacteria	Bacillota	Bacilli	Bacillales	Planococcaceae	Planococcus	0	0.524676	0.00308349
544773382737ec99af9260c4b53eae7e	Bacteria	Pseudomonadota	AlphaPseudomonadota	Rhizobiales	Rhizobiaceae	Neorhizobium	0	0.020997	0.00539069
547e34f15384061b546cba5387c08065	Bacteria	Cyanobacteria	Cyanobacteriia	Cyanobacteriales	Nostocaceae	Trichormus_HINDAK_2001-4	0	0.00169458	0
5481dfdbd4ad1bf5077fb6b7080671e4	Bacteria	Actinomycetota	Actinobacteria	Micrococcales	Dermacoccaceae	Kytococcus	0	0.0189566	0
54aab562778c0117b382079eff6cd818	Bacteria	Pseudomonadota	GammaPseudomonadota	Burkholderiales	Burkholderiaceae	Burkholderia-Caballeronia-Paraburkholderia	0.299816	0.190822	0.769254
54ca36c2a6b2639c0a2d437367b4c1ff	Bacteria	Pseudomonadota	AlphaPseudomonadota	Rhizobiales	Rhizobiales_Incertae_Sedis	Alsobacter	0	0.00249252	0
54d2d45961ed783470428f0d6ca78fca	Bacteria	Cyanobacteria	Cyanobacteriia	unidentified	unidentified	unidentified	0	0.00121792	0
54df03c2d77937a8b3d201ac4d091c68	Bacteria	Actinomycetota	Actinobacteria	Micromonosporales	Micromonosporaceae	Actinoplanes	0.0543787	0.0707119	0.0720812
5519e44514cb2c22d110d1231f837b28	Bacteria	Pseudomonadota	AlphaPseudomonadota	Elsterales	Elsteraceae	uncultured	0	0	0.00144651
552c95d2af2a4947fd43e67019bdd2c8	Bacteria	Pseudomonadota	AlphaPseudomonadota	Sphingomonadales	Sphingomonadaceae	Zymomonas	0	0	0.00269535
553bece014e36aaeaebef01295aefe8d	Bacteria	Acidobacteriota	Vicinamibacteria	Vicinamibacterales	Vicinamibacteraceae	Luteitalea	0	0	0
5609169360838ea7d35976a44aa34951	Bacteria	Actinomycetota	Actinobacteria	Euzebyales	Euzebyaceae	uncultured	0	0	0
565b4f421328126f98e9f2aff31630f1	Bacteria	Pseudomonadota	GammaPseudomonadota	Enterobacterales	Erwiniaceae	Pantoea	0.148511	1.24479	0.154189
5768841ea53faf214380737d8ba0aa91	Bacteria	Bacteroidota	Bacteroidia	Flavobacteriales	Flavobacteriaceae	Antarcticibacterium	0	0	0
577a4faeb2eec38acbd550e836447630	Bacteria	MBNT15	MBNT15	MBNT15	MBNT15	MBNT15	0	0	0
5789920862e2e1d3b7e530012ddb94e4	Bacteria	Patescibacteria	Parcubacteria	Candidatus_Moranbacteria	Candidatus_Moranbacteria	Candidatus_Moranbacteria	0	0	0.000539069
57a2d0043556dbb0a9c2a7ba195809c6	Bacteria	Actinomycetota	Actinobacteria	Pseudonocardiales	Pseudonocardiaceae	Saccharomonospora	0.00218364	0	0
580496f194f39c25e49a51be44d22809	Bacteria	Actinomycetota	Actinobacteria	Micrococcales	Microbacteriaceae	Glaciibacter	0.0046458	0	0
584a15e316fe0fc3d6abc9690756d360	Bacteria	Pseudomonadota	GammaPseudomonadota	Burkholderiales	Burkholderiaceae	Candidatus_Tremblaya	0	0.0370667	0
58b2d57a2311897e31949889f127c2a0	Bacteria	Myxococcota	Myxococcia	Myxococcales	Myxococcaceae	unidentified	0.000727882	0.00166168	0.00454779
58f59741411b25519089912ded3938a7	Bacteria	Gemmatimonadota	Gemmatimonadetes	Gemmatimonadales	Gemmatimonadaceae	Roseisolibacter	0.121774	0.0301371	0.0196807
58fef2d746f2f847a050893576a0810b	Bacteria	Pseudomonadota	GammaPseudomonadota	Burkholderiales	Alcaligenaceae	Candidimonas	0.267202	0	0.0587849
592f17778c19dc1910c04ca1cf00163b	Bacteria	Actinomycetota	Actinobacteria	Propionibacteriales	Nocardioidaceae	Aeromicrobium	0.561727	1.16441	1.53132
596c6abb10a220c2cabd87c5d06beec9	Bacteria	Patescibacteria	Saccharimonadia	Saccharimonadales	S32	TM7	0	0.000683032	0
5990fbec98dcbde5df2291210431172b	Bacteria	Bacillota	Clostridia	Clostridia	Hungateiclostridiaceae	Fastidiosipila	0	0	0
59e25e9a051664336fa05eb895c2ba89	Bacteria	Verrucomicrobiota	Verrucomicrobiae	Pedosphaerales	Pedosphaeraceae	ADurb.Bin063-1	0.00251368	0	0
59f03b8419dfafa5c3a47829b83de8ff	Bacteria	Myxococcota	Polyangia	Polyangiales	Polyangiaceae	uncultured	0.0101903	0	0
5a042151ddc55531775d26202dc34bb8	Bacteria	Bacillota	Bacilli	Lactobacillales	Vagococcaceae	Vagococcus	0.0493675	0.010324	0.383258
5a11aa85ea2a423dff87fc3d1032a00e	Bacteria	Pseudomonadota	AlphaPseudomonadota	Rhodospirillales	uncultured	uncultured	0.0819256	0.0411125	0.106101
5a5e6ac548ac0a19b3d0ae2fb21f198f	Bacteria	Actinomycetota	Coriobacteriia	Coriobacteriales	Eggerthellaceae	Enterorhabdus	0.000727882	0	0.000539069
5aeaa7c057670f0ee59fa824103d91f9	Bacteria	Cyanobacteria	Cyanobacteriia	Cyanobacteriales	Coleofasciculaceae	Microcoleus_SAG_1449-1a	0	0.00243585	0.0075338
5af1b98a969c919aa7f623e8153408d0	Bacteria	Patescibacteria	Parcubacteria	unidentified	unidentified	unidentified	0	0.00290445	0
5afc517c195f5eeb9198f3626cb3ec95	Bacteria	Actinomycetota	Actinobacteria	Micromonosporales	Micromonosporaceae	Micromonospora	0	0	0.00206204
5b6eb608ecb3456b6dd6275df1ce430d	Bacteria	Actinomycetota	Actinobacteria	Frankiales	uncultured	uncultured	0.126362	0.0918294	0.0458988
5b842b00f3c6abe886a18204fdd361f6	Bacteria	Planctomycetota	Planctomycetes	Isosphaerales	Isosphaeraceae	Candidatus_Nostocoida	0	0	0
5b8b2decb283a372e7062b4f17744d8c	Bacteria	Fusobacteriota	Fusobacteriia	Fusobacteriales	Fusobacteriaceae	Fusobacterium	0.132697	0.00583071	0.0531824
5c0dc7f78570a48be22e9b25d1cb7edd	Bacteria	Pseudomonadota	GammaPseudomonadota	Enterobacterales	Enterobacteriaceae	Klebsiella	0.00327547	0	0.0031007
5c32fbca7755388ce4f2cca098208db8	Bacteria	Bacillota	Clostridia	Christensenellales	Christensenellaceae	Christensenellaceae_R-7_group	0.00662639	0.0054859	0.0115191
5c60d131e6e280a21050a20611da9dbe	Bacteria	Cyanobacteria	Cyanobacteriia	Cyanobacteriales	Coleofasciculaceae	Wilmottia_Ant-Ph58	0	0.00124944	0
5c7b6a2a0e113fa678824fc8520ef517	Bacteria	Bacillota	Bacilli	Bacillales	Bacillaceae	Oceanobacillus	0	0	0
5c83d4c878599fbdc5d978ea9eb3e5b2	Bacteria	Pseudomonadota	GammaPseudomonadota	Burkholderiales	Chitinibacteraceae	Deefgea	0	0.00254188	0
5c969da164968770b9d4bf4b775e8a91	Bacteria	Bacillota	Bacilli	Bacillales	Bacillaceae	Amphibacillus	0	0	0
5cbf12fee2ec18c13b87fa68e93b8b51	Bacteria	Actinomycetota	Acidimicrobiia	Microtrichales	Microtrichales	Microtrichales	0	0	0.00412409
5d509e987af7038fb38836e385fb61bf	Bacteria	Pseudomonadota	GammaPseudomonadota	Burkholderiales	Methylophilaceae	uncultured	0	0.0431647	0.00795288
5d6cadee28b02fc2a13c390f7331267e	Bacteria	Pseudomonadota	GammaPseudomonadota	Pseudomonadales	Moraxellaceae	Acinetobacter	1.33944	2.92308	1.77122
5dc292f90823ce064810b06c60656c14	Bacteria	Bacillota	Bacilli	Bacillales	Planococcaceae	Rummeliibacillus	0	0.0103855	0
5e2b3f64a35a14f4e01d4b881362f4d1	Bacteria	Pseudomonadota	AlphaPseudomonadota	Rhodobacterales	Rhodobacteraceae	Rubellimicrobium	0.0560552	0.0145611	0.0109089
5e39d363b76e353165cb8df1666efb3c	Bacteria	Actinomycetota	Actinobacteria	Micrococcales	Dermatophilaceae	uncultured	0	0	0.000659517
5e62851aff9e097a5ea85770e0fde142	Bacteria	Bacillota	Bacilli	Erysipelotrichales	Erysipelotrichaceae	Faecalicoccus	0	0	0.00577372
5ead4977dd8f87728e77b7387dd831b6	Bacteria	Bacillota	Clostridia	Oscillospirales	Oscillospiraceae	Intestinimonas	0.00191298	0	0
5f3cb34fe48b325117a24ae947b58e06	Bacteria	Bacteroidota	Bacteroidia	Flavobacteriales	Flavobacteriaceae	Ulvibacter	0.00208408	0	0.000808604
5fe6f6ad5c02c74320aad5abaa20563f	Bacteria	Planctomycetota	Planctomycetes	Isosphaerales	Isosphaeraceae	uncultured	0.057215	0.0150951	0.0110496
6042d3fad189e079d03ebce083eb85a0	Bacteria	Pseudomonadota	GammaPseudomonadota	GammaPseudomonadota_Incertae_Sedis	Unknown_Family	unidentified	0	0	0
60632665d68bc68453ffb450d130b028	Bacteria	Bacteroidota	Bacteroidia	Bacteroidales	Muribaculaceae	Muribaculaceae	0.0410705	0	0
60760156c3db0160c8910a186282055d	Bacteria	Actinomycetota	Actinobacteria	Micrococcales	Dermabacteraceae	Brachybacterium	0.144849	0.240997	0.072771
609fb8ec7b5ec11b9cd0a6c8984dd63a	Bacteria	Pseudomonadota	AlphaPseudomonadota	Rhizobiales	Rhizobiaceae	Ochrobactrum	0	0	0
60c6377460e1c4d87b1d98451a1f8687	Bacteria	Pseudomonadota	GammaPseudomonadota	Burkholderiales	Comamonadaceae	Comamonas	0.0241402	0.0567121	0.106959
60ef819397ef7a81ec37ac3412ea19cd	Bacteria	Bacteroidota	Bacteroidia	Cytophagales	Amoebophilaceae	Candidatus_Amoebophilus	0	0.0020824	0
610c4a29d7c239cd46d29f5f73f82b4f	Bacteria	Actinomycetota	Actinobacteria	Micrococcales	Bogoriellaceae	Georgenia	0.00854067	0.0559723	0
6125e299af7113d4194134c1e0e75214	Bacteria	Bacteroidota	Bacteroidia	Chitinophagales	Chitinophagaceae	Segetibacter	0.184557	0.124272	0.145645
61385756848b6ee1590b5ac2149dd29e	Bacteria	Chloroflexota	KD4-96	KD4-96	KD4-96	KD4-96	0.00582195	0.02807	0.00728284
617ee582f77e0eef35e2eccd22c681ca	Bacteria	Verrucomicrobiota	Omnitrophia	Omnitrophales	Omnitrophaceae	Candidatus_Omnitrophus	0	0.00170758	0
618beba978072466c5f6f1a496f1f593	Bacteria	Myxococcota	Polyangia	Polyangiales	Polyangiaceae	Minicystis	0	0	0
620de646cbaedfe87acd3b996a538c45	Bacteria	Actinomycetota	Coriobacteriia	Coriobacteriales	Eggerthellaceae	DNF00809	0	0.00102455	0.00193794
624fcc77e242a4b12027648fb08ce1fb	Bacteria	Verrucomicrobiota	Verrucomicrobiae	Verrucomicrobiales	Rubritaleaceae	Luteolibacter	0.0915941	0.154821	0.0696218
62d2d2b30bc5d39b04dd3e65759f9d4a	Bacteria	Pseudomonadota	AlphaPseudomonadota	Reyranellales	Reyranellaceae	uncultured	0.00109182	0	0.00633181
62da1443690a801a7c7bee37d2eb2d7c	Bacteria	Bacillota	Clostridia	Clostridiales	Clostridiaceae	Sarcina	0	0	0
630c0c2f893c4515ac5790d7549e3976	Bacteria	Bacillota	Bacilli	Erysipelotrichales	Erysipelatoclostridiaceae	Candidatus_Stoquefichus	0.0108936	0.00501925	0.00206204
6365d558a54471ce3ef8fb782b0fb3b0	Bacteria	Planctomycetota	Planctomycetes	Gemmatales	Gemmataceae	Gemmata	0.0180192	0.0123797	0.017528
63952f6e17edaf67f4c5e49cba9c1af4	Bacteria	Pseudomonadota	GammaPseudomonadota	uncultured	uncultured	uncultured	0	0.00211823	0
63cab2e4d1a17bbd067540389ea6e982	Bacteria	Bacillota	Bacilli	Bacillales	Bacillaceae	Pseudogracilibacillus	0.0071987	0	0.00186959
63f0b82a3ab1550e0e815a1573edd727	Bacteria	Bacteroidota	Bacteroidia	Bacteroidales	Prevotellaceae	Paraprevotella	0.00660325	0	0
6401d2b5e25240e725fe8ddd48e4c590	Bacteria	Bacillota	Clostridia	Lachnospirales	Lachnospiraceae	[Ruminococcus]_gauvreauii_group	0.0389386	0.0209745	0
640469df2d2ba1329fb8bad1b9fc2635	Bacteria	Bacteroidota	Bacteroidia	Flavobacteriales	Flavobacteriaceae	Myroides	0.0791613	0.00964353	0.0777261
64092b015b09407d647b199aa9a7b052	Bacteria	Verrucomicrobiota	Verrucomicrobiae	Verrucomicrobiales	Verrucomicrobiaceae	Prosthecobacter	0.00542837	0.0285909	0.0144109
641b1ef12b9cdfa3f675f4961ed0f25b	Bacteria	Pseudomonadota	AlphaPseudomonadota	Reyranellales	Reyranellaceae	Reyranella	0.039708	0.0105406	0.0231038
6456af353257c1c7dc1a3cfceb38262e	Bacteria	Actinomycetota	Actinobacteria	Propionibacteriales	Propionibacteriaceae	uncultured	0.00889386	0.00296552	0
646fb7656d087ec66447e4f74fd5881b	Bacteria	Pseudomonadota	AlphaPseudomonadota	Paracaedibacterales	Paracaedibacteraceae	Candidatus_Captivus	0.00199419	0	0
64db29236b5b6267f6d8f142771816e9	Bacteria	Bacteroidota	Bacteroidia	Chitinophagales	Chitinophagaceae	Terrimonas	0.00863501	0.0182749	0.0263389
64f04579c62372eac4bb29ff9338f7d7	Bacteria	Bacteroidota	Bacteroidia	Sphingobacteriales	KD3-93	KD3-93	0.00327808	0.000847292	0.0031838
64f3f9017de807cb41e2f5d835515567	Bacteria	Actinomycetota	Acidimicrobiia	Acidimicrobiales	Acidimicrobiaceae	uncultured	0	0.00136606	0
657eab47a03ec4cda30c113329b841ce	Bacteria	Pseudomonadota	GammaPseudomonadota	Aeromonadales	Succinivibrionaceae	Anaerobiospirillum	0.00652992	0.00124944	0
658b3f7338c3cc72a898238baabcb2a6	Bacteria	Actinomycetota	Actinobacteria	Micrococcales	Cellulomonadaceae	Oerskovia	0.0698988	0.00578513	0.00890349
6598b2f577f660405f5da1c98e47222e	Bacteria	Actinomycetota	Actinobacteria	Kineosporiales	Kineosporiaceae	Kineosporia	0.0505316	0.0802021	0.0645
6609a23b950875c74d92d08fee4c30d8	Bacteria	Pseudomonadota	GammaPseudomonadota	Enterobacterales	Morganellaceae	Buchnera	0.00163969	0.0177258	0.00149567
661295c6b7315d06b5de93d489b17b4f	Bacteria	Pseudomonadota	AlphaPseudomonadota	Holosporales	Holosporaceae	Holospora	0.00240284	0	0
662d63d448ea0b1ce3c4d49e5421df16	Bacteria	Armatimonadota	Chthonomonadetes	Chthonomonadales	Chthonomonadaceae	Chthonomonas	0	0.000847292	0.000539069
669ebbc7764b4e271b8513d025adcb9a	Bacteria	Actinomycetota	Acidimicrobiia	Microtrichales	Microtrichaceae	IMCC26207	0.076144	0.0104953	0.0075232
66ab3edc8146866b428f7f316236c84f	Bacteria	Sumerlaeota	Sumerlaeia	Sumerlaeales	Sumerlaeaceae	Sumerlaea	0.0482297	0.00423998	0
66b43fa6c543ca9b0a359b110c3e861c	Bacteria	Bacteroidota	Bacteroidia	Cytophagales	Hymenobacteraceae	Nibribacter	0	0	0.00164879
66e06434d15bcb1f984d6469093672d5	Bacteria	Actinomycetota	Actinobacteria	Kineosporiales	Kineosporiaceae	Kineococcus	0.00946246	0.0419938	0.0262772
673005aaf86600609b1b9c21dd5e7d16	Bacteria	Actinomycetota	Actinobacteria	Frankiales	Geodermatophilaceae	Antricoccus	0	0.0020771	0.00710445
673379cd9d82317b181de0b060da4477	Bacteria	Bacillota	Bacilli	Lactobacillales	Streptococcaceae	Lactococcus	0	0	0.00197855
6778ade2c0eb9d33d13069e40edb2ff1	Bacteria	Bacillota	Clostridia	Oscillospirales	Butyricicoccaceae	UCG-009	0	0	0
67fe68b10effbc7af1e15eb1d66f58af	Bacteria	Pseudomonadota	AlphaPseudomonadota	Rhizobiales	Xanthobacteraceae	unidentified	0.402583	0.178878	0.384467
687c011990c42eaac0eca0be2d9df9cf	Bacteria	Bdellovibrionota	Oligoflexia	0319-6G20	0319-6G20	0319-6G20	0.136767	0.0350151	0.0227259
68b7de9c81b841211b25e610f87c552f	Bacteria	Pseudomonadota	AlphaPseudomonadota	Rhizobiales	Beijerinckiaceae	Microvirga	0.00545911	0.00588088	0.0100092
69c6805feb890acc2b14fa1eab7afc3d	Bacteria	Pseudomonadota	GammaPseudomonadota	EC3	EC3	EC3	0	0	0.00164963
69d4d654db67d027bd1512bc4ca830e8	Bacteria	Pseudomonadota	GammaPseudomonadota	Enterobacterales	Erwiniaceae	Erwinia	0.0539835	0.184384	0.0576492
69d7a67ec98b2d1e5114b208bf742638	Bacteria	Pseudomonadota	AlphaPseudomonadota	Rhizobiales	Xanthobacteraceae	Variibacter	0	0.0020491	0
69e96890fce823bcb116b0291136ee15	Bacteria	Gemmatimonadota	unidentified	unidentified	unidentified	unidentified	0	0	0.00155035
6a052f00341c9b6ad427a95c76382341	Bacteria	Bacillota	Bacilli	Bacillales	Planococcaceae	Savagea	0.00191298	0	0
6a5ad69a3ee9a48a7b1696715207d83b	Bacteria	Actinomycetota	Actinobacteria	Frankiales	Geodermatophilaceae	Klenkia	0	0.0305796	0.0333423
6b375f95dd1ee15d98ec6c99c939b6bd	Bacteria	Pseudomonadota	AlphaPseudomonadota	Azospirillales	Azospirillaceae	Niveispirillum	0	0.00169458	0
6b417b39f34767c53390a496d5935576	Bacteria	Bacillota	Bacilli	Staphylococcales	Staphylococcaceae	Auricoccus-Abyssicoccus	0	0	0.00336527
6b58fe60e62f482c570c862b75e0ae14	Bacteria	Patescibacteria	Gracilibacteria	Candidatus_Peribacteria	Candidatus_Peribacteria	Candidatus_Peribacteria	0.000600709	0	0
6c4a6a45952491cef92875fbcbb054c2	Bacteria	Acidobacteriota	Acidobacteriae	Acidobacteriales	Acidobacteriaceae_(Subgroup_1)	Terriglobus	1.01191	0.550505	0.854854
6d297f5bfc6ce8e61369b75dc6cb988d	Bacteria	Acidobacteriota	Subgroup_22	Subgroup_22	Subgroup_22	Subgroup_22	0	0	0.00134767
6d779f55a4e260bde35a453b806f9b7a	Bacteria	Bacteroidota	Bacteroidia	Cytophagales	Cytophagaceae	Sporocytophaga	0.00145991	0	0.00206204
6d7a69396d4624e620e9198509267bc7	Bacteria	Acidobacteriota	Blastocatellia	Blastocatellales	Blastocatellaceae	Stenotrophobacter	0.00291153	0	0
6daa00f6b9e5bc1065fd1fdfdb4bd0f9	Bacteria	Actinomycetota	Thermoleophilia	Solirubrobacterales	Solirubrobacteraceae	Conexibacter	0.138373	0.179842	0.234707
6e5e2baee99b498d1356bd7919c82093	Bacteria	Actinomycetota	Actinobacteria	Propionibacteriales	Propionibacteriaceae	Microlunatus	0	0.000683032	0.00134767
6e68d3873eb052ed4a4c880b2b858e2a	Bacteria	Bacillota	Bacilli	Lactobacillales	Aerococcaceae	Abiotrophia	0	0	0
6ea3d2cad00a9f2fbc3eacf1cb7cfe2d	Bacteria	Cyanobacteria	Cyanobacteriia	Leptolyngbyales	Leptolyngbyaceae	Phormidesmis_ANT.L52.6	0.0258926	0	0.000659517
6f38d084b7bd4ec9e66b1924a5001f64	Bacteria	Pseudomonadota	GammaPseudomonadota	Enterobacterales	Morganellaceae	Providencia	0.129661	0	0.201097
6f7dc750ade67df98dfbaaa34b74ee9c	Bacteria	Pseudomonadota	AlphaPseudomonadota	Rhizobiales	Beijerinckiaceae	Camelimonas	0.0282238	0.0266498	0.0134655
6fa3a6a84824f11cedde4c00fbf6cd41	Bacteria	Pseudomonadota	GammaPseudomonadota	Burkholderiales	Alcaligenaceae	Verticiella	0.168227	0.10244	0.0849143
6fb2b9c8fb6d332bff39b02f75fa0e01	Bacteria	Bacillota	Clostridia	Peptostreptococcales-Tissierellales	Peptostreptococcales-Tissierellales	unidentified	0.00327498	0	0
6fb8c5cf08d68cce7c2756495824dba7	Bacteria	Bacillota	Clostridia	Clostridiales	Clostridiaceae	Clostridium_sensu_stricto_18	0	0	0
701be4f398142338b1869dbc6a4696e5	Bacteria	Pseudomonadota	AlphaPseudomonadota	Rhizobiales	Methylopilaceae	uncultured	0	0	0
7032857a3bec88004aa1670119a5b331	Bacteria	Pseudomonadota	GammaPseudomonadota	Enterobacterales	Budviciaceae	Pragia	0.00187658	0	0
706e83edc862cd151768d7cbf55bf43c	Bacteria	Actinomycetota	Actinobacteria	Actinomycetales	Actinomycetaceae	Flaviflexus	0.0011909	0.0696221	0
7094e7f9f9dec9792f7e59511705a53f	Bacteria	Bdellovibrionota	Bdellovibrionia	Bacteriovoracales	Bacteriovoracaceae	Peredibacter	0.0317133	0.00739731	0.0171006
7097a52a42d536a1ba9f668be0eb9681	Bacteria	Verrucomicrobiota	Verrucomicrobiae	Verrucomicrobiales	Verrucomicrobiaceae	unidentified	0.00180213	0	0
70bc3df9c526d1e4f2443db8f94dd22e	Bacteria	Patescibacteria	Parcubacteria	Candidatus_Adlerbacteria	Candidatus_Adlerbacteria	Candidatus_Adlerbacteria	0	0	0.00107814
70e6c786b0659b8624b2867de4f34dfa	Bacteria	Myxococcota	Polyangia	Polyangiales	Phaselicystidaceae	Phaselicystis	0.024868	0.0525382	0.0548937
71553d17c5e501a870e4910a4bf53f07	Bacteria	Pseudomonadota	GammaPseudomonadota	Pasteurellales	Pasteurellaceae	Haemophilus	0.00245954	0.000847292	0
71573e77f71affbddeadddb79b6b0ee7	Bacteria	Pseudomonadota	AlphaPseudomonadota	Paracaedibacterales	Paracaedibacteraceae	Candidatus_Finniella	0.00364977	0	0
7164ef88019b77569c46bfa2cc4c6d8c	Bacteria	Bacteroidota	Bacteroidia	Flavobacteriales	Weeksellaceae	Ornithobacterium	0	0	0
7168262ebb809786b9890140bb7fbd59	Bacteria	Actinomycetota	Acidimicrobiia	Microtrichales	Microtrichaceae	uncultured	0.00993066	0.0152567	0.0306021
718aeb4f185e0a37a2100ab957a062c5	Bacteria	Actinomycetota	Actinobacteria	Micrococcales	Micrococcaceae	Yaniella	0	0.0353354	0
71a0ac9dbc5c05a7031574ac29eb6b66	Bacteria	Verrucomicrobiota	Chlamydiae	Chlamydiales	Parachlamydiaceae	Candidatus_Protochlamydia	0.00911613	0.00124944	0.00526203
71f06bd50ce354dd4e2e44c8dca95fe5	Bacteria	Pseudomonadota	GammaPseudomonadota	Burkholderiales	Burkholderiaceae	Limnobacter	0.432642	0.165456	0.309667
720e37713a3232c2a5bd8b050a4f3ddf	Bacteria	Pseudomonadota	AlphaPseudomonadota	Rhizobiales	Beijerinckiaceae	Methylorosula	0.131074	0.100963	0.122424
723a3f099841bcb03451f517b8b95215	Bacteria	Nitrospirota	Thermodesulfovibrionia	uncultured	uncultured	uncultured	0.00109493	0	0
725dec2063e2d1ddafcac481b593b480	Bacteria	Pseudomonadota	GammaPseudomonadota	Burkholderiales	Sutterellaceae	Sutterella	0.00982494	0.00249888	0.00134767
72749a0bf6047595e7a7bf95e8363847	Bacteria	Pseudomonadota	AlphaPseudomonadota	Tistrellales	Geminicoccaceae	Geminicoccus	0.00909852	0	0.00241085
72d23ceb832d0c9c008fe946d3dbf889	Bacteria	Patescibacteria	ABY1	Candidatus_Magasanikbacteria	Candidatus_Magasanikbacteria	Candidatus_Magasanikbacteria	0	0	0.000964339
72e332916eed399b288e377cca26ec9b	Bacteria	Bacillota	Clostridia	Oscillospirales	Ruminococcaceae	unidentified	0	0	0
72ef9c0c08130d6a023faadfafaea24b	Bacteria	Myxococcota	Myxococcia	Myxococcales	unidentified	unidentified	0	0	0.000964339
73025d5115e0f7eb5a10f04246db416e	Bacteria	Bacillota	Bacilli	Paenibacillales	Paenibacillaceae	uncultured	0.00163969	0.00166592	0
73071029f66959fbcca16a50459b9ff2	Bacteria	Pseudomonadota	GammaPseudomonadota	Burkholderiales	Burkholderiaceae	Robbsia	0.0282765	0.00704198	0.0312925
739bec5b0519355ed29c45e0b409699d	Bacteria	Bacillota	Clostridia	Peptostreptococcales-Tissierellales	Fusibacteraceae	Fusibacter	0	0	0.00116276
7426c9e3ec5d067fd55ed200869e0d40	Bacteria	Pseudomonadota	GammaPseudomonadota	Burkholderiales	Neisseriaceae	Neisseria	0	0	0.00336527
7470e5baf30ad6207720d86149915816	Bacteria	Bacteroidota	Bacteroidia	Cytophagales	MWH-CFBk5	MWH-CFBk5	0.00945829	0	0
74db180bcbaf27b163854478e4615a6d	Bacteria	Bdellovibrionota	Bdellovibrionia	Bacteriovoracales	Bacteriovoracaceae	Bacteriovorax	0	0.013657	0.0357108
74f1fed31643b11d9ed02f302e12110f	Bacteria	Bacteroidota	Bacteroidia	Cytophagales	Hymenobacteraceae	Rufibacter	0	0	0
74f348f36da230816d33cff375c87852	Bacteria	Pseudomonadota	AlphaPseudomonadota	Rhizobiales	Xanthobacteraceae	Pseudorhodoplanes	0.0033039	0	0.00242581
75442a65f1d02fee5aeafe87d8764612	Bacteria	Bacillota	Clostridia	Lachnospirales	Lachnospiraceae	Anaerocolumna	0	0.00166168	0
759117312f89365199457c6741d148c1	Bacteria	Pseudomonadota	GammaPseudomonadota	Cellvibrionales	Cellvibrionaceae	Marinagarivorans	0	0.00127094	0
75ea330ef126e6a6a071b88d570f4802	Bacteria	Bacteroidota	Bacteroidia	Cytophagales	Cyclobacteriaceae	unidentified	0.0197408	0	0.00721341
765713a2abb0adad18bd1e83487f766d	Bacteria	Verrucomicrobiota	Verrucomicrobiae	Verrucomicrobiales	Akkermansiaceae	Akkermansia	0	0	0
768013ba82391cc7a1e9182b73fbe8d2	Bacteria	Actinomycetota	Acidimicrobiia	unidentified	unidentified	unidentified	0	0.00166592	0
76aeac8a8f3b7858eae005ac990bf5d8	Bacteria	Actinomycetota	Actinobacteria	Frankiales	Sporichthyaceae	Sporichthya	0.0320811	0	0
76d75bb9a92236a599d2749f7cb04092	Bacteria	Chloroflexota	Anaerolineae	SBR1031	A4b	A4b	0.000750632	0.00166168	0.000964339
7719b0c07387d2f45e9d53bdad373b2a	Bacteria	Actinomycetota	Actinobacteria	Frankiales	Frankiales	Frankiales	0.00178635	0	0
776329af0b825a7b9c5e49a6a405ab79	Bacteria	Actinomycetota	Acidimicrobiia	Microtrichales	Ilumatobacteraceae	uncultured	0.03005	0.00318409	0.0198927
776d1230e331396a5e3ad776e591b6c3	Bacteria	Pseudomonadota	GammaPseudomonadota	Burkholderiales	Burkholderiaceae	Pandoraea	0	0	0.00793667
77c76da8a1d97a35f432b351cb88bd06	Bacteria	Bacillota	Bacilli	Erysipelotrichales	Erysipelotrichaceae	Holdemanella	0	0.105806	0
77e72756d1bd75914fd6531097209bb3	Bacteria	Bacteroidota	Rhodothermia	Rhodothermales	Rhodothermaceae	Rhodothermaceae	0	0.00136606	0
77f57bbe211487fe3095cf0c60ea9d9e	Bacteria	Pseudomonadota	AlphaPseudomonadota	Acetobacterales	Acetobacteraceae	Acidiphilium	6.66194	1.70279	2.2
7827a7ee4c1b0a389b58cc6c1f052130	Bacteria	Bdellovibrionota	Oligoflexia	Oligoflexales	uncultured	uncultured	0.0256803	0.0183899	0.0159052
7839344e199d1d5f3e94fdc5200341fe	Bacteria	Pseudomonadota	AlphaPseudomonadota	Rhizobiales	Beijerinckiaceae	Psychroglaciecola	0.106068	0.0946291	0.125918
783f64c9cfe10e7d4b1add203b68b463	Bacteria	Pseudomonadota	GammaPseudomonadota	Burkholderiales	Rhodocyclaceae	Azoarcus	0	0	0
78719309d76cb95f30db21b7eff615c3	Bacteria	Bacillota	Bacilli	Staphylococcales	Gemellaceae	Gemella	0.00109182	0.00761202	0
787b1222bc446f7a79a66eeffa4550b7	Bacteria	Pseudomonadota	AlphaPseudomonadota	Azospirillales	Azospirillaceae	uncultured	0	0	0
789c4dc7dcd6715bc9d66ebe29f4e42e	Bacteria	Bacteroidota	Bacteroidia	Chitinophagales	Chitinophagaceae	uncultured	1.44703	0.251457	0.234371
7921d39b9895f3170ef398293035278b	Bacteria	Actinomycetota	Actinobacteria	Micromonosporales	Micromonosporaceae	Pilimelia	0	0.0299763	0
7a26f6fa921c65639ea2ad8bd377f75e	Bacteria	Pseudomonadota	AlphaPseudomonadota	Rhizobiales	A0839	A0839	0.00291981	0.00841167	0.00890805
7a64b30d24c76599aaaecf0287d93af5	Bacteria	Actinomycetota	Actinobacteria	Micrococcales	Micrococcaceae	Arthrobacter	1.36873	0.880248	1.91787
7a80a3e169c65bf777751d06d6360b72	Bacteria	Chloroflexota	Chloroflexotaa	Chloroflexales	Roseiflexaceae	uncultured	0.00570237	0.00415738	0.0115178
7a9f958e1bef2e3cb8be0035a6169581	Bacteria	Bacillota	Clostridia	Oscillospirales	Ruminococcaceae	Incertae_Sedis	0.000595451	0	0
7ae97d250f14ce682bf01de71483ccec	Bacteria	Verrucomicrobiota	Chlamydiae	Chlamydiales	Parachlamydiaceae	unidentified	0.00682814	0.00170758	0.00385736
7af2e2b9133d11363b7639fbf53d8ff4	Bacteria	Bacteroidota	Bacteroidia	Sphingobacteriales	Sphingobacteriaceae	Solitalea	0.00437252	0	0
7b0efbd2d2fe1a41a40227ea8db6c09b	Bacteria	Verrucomicrobiota	Verrucomicrobiae	Chthoniobacterales	Xiphinematobacteraceae	Candidatus_Xiphinematobacter	0.0237252	0.0199603	0.00959153
7b0f5150930cc8c9da42e98ed6769a00	Bacteria	Actinomycetota	Actinobacteria	Pseudonocardiales	Pseudonocardiaceae	Crossiella	0.00180213	0	0
7b27ea5003e8ef5528f05f55c6cdfb5c	Bacteria	Pseudomonadota	GammaPseudomonadota	Burkholderiales	Oxalobacteraceae	[Aquaspirillum]_arcticum_group	0.0138908	0.0055074	0.0051777
7b44bd5907ff304990561d6ba14c4d41	Bacteria	Verrucomicrobiota	Verrucomicrobiae	Chthoniobacterales	Terrimicrobiaceae	Terrimicrobium	0.0143788	0.00679229	0.00171218
7c08b9995320bba15d4107579e27b2d5	Bacteria	Acidobacteriota	Acidobacteriae	Acidobacteriales	Acidobacteriaceae_(Subgroup_1)	Acidipila	0.858544	0.167813	0.0990874
7c11ec83da0edbedae5acae7581fd0c1	Bacteria	Pseudomonadota	GammaPseudomonadota	Burkholderiales	Alcaligenaceae	Paralcaligenes	0	0	0.00186959
7c1b91d12e72539ec3bb1445f69f7931	Bacteria	Bacillota	Clostridia	Lachnospirales	Lachnospiraceae	Blautia	0.295125	0.180585	0.0563075
7c2544649832cb1a491482eca0cefe41	Bacteria	Pseudomonadota	GammaPseudomonadota	Xanthomonadales	Xanthomonadaceae	Thermomonas	0.0035727	0.0100528	0.00164963
7c394c39605efe6667d74d9dce7905ef	Bacteria	Actinomycetota	Actinobacteria	Propionibacteriales	Propionibacteriaceae	unidentified	0	0	0.00149567
7d50edfabf7fdd4a204a4e7638d1e7f5	Bacteria	Pseudomonadota	GammaPseudomonadota	Burkholderiales	Comamonadaceae	Rhizobacter	1.82748	0.598426	0.998897
7d640ef238d2e0725e452cdd001bd1dd	Bacteria	Bacillota	Clostridia	Lachnospirales	Lachnospiraceae	Catonella	0.00109313	0	0
7d66d16a09bd6d71f80d424d52532dcd	Bacteria	Bacillota	Clostridia	Peptostreptococcales-Tissierellales	Peptostreptococcales-Tissierellales	Anaerococcus	0.00245954	0.00351707	0.000747837
7d8c9cf119bc1deadcc9790045b3ba58	Bacteria	Patescibacteria	Parcubacteria	Candidatus_Lloydbacteria	Candidatus_Lloydbacteria	Candidatus_Lloydbacteria	0	0	0.000539069
7da27098484792d2c7b43639561f3d92	Bacteria	Pseudomonadota	AlphaPseudomonadota	Rhizobiales	Beijerinckiaceae	alphaI_cluster	0	0	0
7da6c9c0bf554d47a21137d592412b41	Bacteria	Acidobacteriota	Vicinamibacteria	Vicinamibacterales	Vicinamibacteraceae	uncultured	0.00145576	0.0020824	0
7e1249a6742dc2832a6d5c75a236bb54	Bacteria	Actinomycetota	Actinobacteria	Pseudonocardiales	Pseudonocardiaceae	Amycolatopsis	0	0	0.00247445
7e3fbba502ba2aa5706d4f9e5b396789	Bacteria	Pseudomonadota	GammaPseudomonadota	Burkholderiales	Oxalobacteraceae	uncultured	0.0050223	0.0146203	0.00206204
7e537c12b9af4d0e06d9c229f25d2176	Bacteria	Pseudomonadota	GammaPseudomonadota	Burkholderiales	Comamonadaceae	Delftia	0.0593928	0.0378546	0.0960067
7e79bfc313245d3a349b9b149fb4f71e	Bacteria	Myxococcota	Polyangia	Nannocystales	Nannocystaceae	Nannocystis	0.0119653	0.0132343	0.0219582
7eb1a274f42a79fe4f34fe8c740abbbd	Bacteria	Chloroflexota	Anaerolineae	Caldilineales	Caldilineaceae	uncultured	0.00436729	0.00124944	0.000964339
7ee093d2b44d2b74b971cace530c628a	Bacteria	Bacillota	Bacilli	Bacillales	Planococcaceae	Planomicrobium	0.00163969	0.0436561	0
803142a158590f3265b2ee8b6c45614d	Bacteria	Chloroflexota	TK10	TK10	TK10	TK10	0.005011	0.00672519	0.00360725
805a19e3f7b796153d24843c361f147f	Bacteria	Actinomycetota	Actinobacteria	Micrococcales	Micrococcaceae	Glutamicibacter	0.110056	0.376125	0.0687894
805d8294fff3da24911e463f4bfec4cc	Bacteria	Pseudomonadota	GammaPseudomonadota	Burkholderiales	Comamonadaceae	Methylibium	0	0	0
80a9f98793bd87965cee53c36aa9b841	Bacteria	Actinomycetota	Thermoleophilia	Gaiellales	uncultured	uncultured	0.06565	0.0447262	0.0774705
80d4aea4cf7348ad6e370d2ba0ff9d49	Bacteria	Bacillota	Clostridia	Lachnospirales	Lachnospiraceae	Coprococcus	0	0.00121792	0
80f26f6818000dc9d2be9cf5f11128ba	Bacteria	Pseudomonadota	AlphaPseudomonadota	Rhizobiales	Beijerinckiaceae	unidentified	0.58124	0.342248	0.588998
80fcbd4d66c9bdbeff4735da97466995	Bacteria	Verrucomicrobiota	Verrucomicrobiae	Pedosphaerales	Pedosphaeraceae	Ellin516	0.00109313	0	0
815b614ad3ce0aafd2e6f54ccdd28f02	Bacteria	Methylomirabilota	Methylomirabilia	Rokubacteriales	Rokubacteriales	Rokubacteriales	0	0.00249888	0
8169a2a492dbf97b47f3575f2df491d8	Bacteria	Actinomycetota	Actinobacteria	Corynebacteriales	Mycobacteriaceae	Mycobacterium	1.04092	0.979771	1.09139
81b3762a519b616dcda27f855bf5b9d4	Bacteria	Bacillota	Bacilli	Erysipelotrichales	Erysipelotrichaceae	Breznakia	0.0023818	0	0.00123723
81c29501f506f9003574302aec398867	Bacteria	Pseudomonadota	AlphaPseudomonadota	Defluviicoccales	uncultured	uncultured	0	0	0
81fabe9e457ac5b31099ea9991ae3cc7	Bacteria	Bacteroidota	Bacteroidia	Chitinophagales	Chitinophagaceae	Flavitalea	0.0134834	0.0153385	0.00888674
828437011b313a4e757850f187deb4df	Bacteria	Bacteroidota	Bacteroidia	Bacteroidales	Dysgonomonadaceae	Dysgonomonas	0	0	0
82a572ba357a9c2771f4978ef1066b86	Bacteria	Pseudomonadota	AlphaPseudomonadota	Rhodobacterales	Rhodobacteraceae	unidentified	0.00441357	0.0119144	0.0381728
832e56a198a6f62814c1843c94056909	Bacteria	Bacillota	Bacilli	Bacillales	Planococcaceae	Solibacillus	0.00546565	0	0.0217022
833647f5da012940e103ce6cd4f9bf1f	Bacteria	Actinomycetota	Actinobacteria	Micrococcales	Microbacteriaceae	Plantibacter	0	0.0235729	0
83d35f5c4fe4ea9678c38d4e829dd034	Bacteria	Bacillota	Clostridia	Oscillospirales	Oscillospiraceae	uncultured	0.00223514	0	0.00242581
83d79478462cbc483b16eef8f79b9ba9	Bacteria	Chloroflexota	Chloroflexotaa	Chloroflexales	Herpetosiphonaceae	Herpetosiphon	0	0.00344846	0
83dff76ebc42d441ccb05db7df7678d1	Bacteria	Verrucomicrobiota	Verrucomicrobiae	uncultured	uncultured	uncultured	0	0.00166592	0
844b818a278a5edf276ec179451c96f4	Bacteria	Actinomycetota	Actinobacteria	Micrococcales	Micrococcaceae	Paenarthrobacter	0	0.0142178	0.0146939
8467f38a02e49c77a969dd0aca98e78e	Bacteria	Pseudomonadota	GammaPseudomonadota	Burkholderiales	Sutterellaceae	Parasutterella	0.00863404	0	0
84b8cb958d78e53d05e5d5255ec82488	Bacteria	Actinomycetota	Actinobacteria	Actinomycetales	Actinomycetaceae	Varibaculum	0	0	0
84cf80f9de93a9b1b6f155a3440e82d0	Bacteria	Bacteroidota	Bacteroidia	Cytophagales	Spirosomaceae	Dyadobacter	0.224148	0.888468	0.786085
8505b85aa3e1600136297666879a91a1	Bacteria	Planctomycetota	Planctomycetes	Pirellulales	Pirellulaceae	Rhodopirellula	0	0.00166592	0
8517c2ad77c29599a1c85e9185f61164	Bacteria	Pseudomonadota	GammaPseudomonadota	Cardiobacteriales	Wohlfahrtiimonadaceae	Ignatzschineria	0.0891175	0	1.96167
85a216fdc0fdfe7202c6a907077d71bc	Bacteria	Pseudomonadota	GammaPseudomonadota	Pseudomonadales	Moraxellaceae	Moraxellaceae	0	0	0
85c801038f1baacaec147b98d3011186	Bacteria	Verrucomicrobiota	Verrucomicrobiae	Pedosphaerales	Pedosphaeraceae	Ellin517	0	0	0
85f92bece00730c24c0ac19b907a3d98	Bacteria	Pseudomonadota	GammaPseudomonadota	Burkholderiales	Burkholderiaceae	unidentified	0.0033039	0.0017464	0.000387588
866266c841d0b2097c50cb916b6319b9	Bacteria	Acidobacteriota	Blastocatellia	Blastocatellales	Blastocatellaceae	JGI_0001001-H03	0.00163969	0.00832323	0.0136633
86811aaf2b7c619fd054b4ab9efb50cb	Bacteria	Actinomycetota	Actinobacteria	Bifidobacteriales	Bifidobacteriaceae	Scardovia	0	0	0
86dee0a4a8ebc9ca25762bfbce641fdb	Bacteria	Pseudomonadota	AlphaPseudomonadota	Rhizobiales	Pleomorphomonadaceae	Chthonobacter	0	0	0.0270015
86f031d3d1452a50bc3ae7152fb762d2	Bacteria	Bacteroidota	Bacteroidia	Cytophagales	Microscillaceae	unidentified	0.00364977	0	0
86f72ffab9e918488067afc3a3da2a88	Bacteria	Pseudomonadota	GammaPseudomonadota	Burkholderiales	Methylophilaceae	unidentified	0	0.000968748	0.00133826
87d662e1ccfdd7bd0f6d01b2dabe4c8d	Bacteria	Actinomycetota	Actinobacteria	Micrococcales	Microbacteriaceae	unidentified	0.805396	0.999368	0.866642
87ea875648bf65f113f3427e268e895a	Bacteria	Pseudomonadota	AlphaPseudomonadota	Rhizobiales	Xanthobacteraceae	Afipia	0.0128403	0.00166168	0.0294294
88d47a439e455daf7a146b08461d60ed	Bacteria	Patescibacteria	Saccharimonadia	Saccharimonadales	unidentified	unidentified	0.00596025	0.00839316	0.00326684
891b8952d871aa05b70ddf65534faa92	Bacteria	Bacteroidota	Bacteroidia	Bacteroidales	Bacteroidales_RF16_group	Bacteroidales_RF16_group	0.000819847	0	0.00188674
89306c0be1ef277291b192075f5f15c4	Bacteria	Pseudomonadota	AlphaPseudomonadota	Rhizobiales	Labraceae	Labrys	0.00392737	0.00254188	0.0120842
894629daa55fbfd890504f811e98eb2e	Bacteria	Verrucomicrobiota	Verrucomicrobiae	Opitutales	Opitutaceae	Lacunisphaera	0.0316146	0	0.0129643
89664f6288f2945a7cea46104ecda3ee	Bacteria	Pseudomonadota	GammaPseudomonadota	Burkholderiales	Alcaligenaceae	Pusillimonas	0	0	0
897f6f9282f9c573234d8fe90753475d	Bacteria	Actinomycetota	Actinobacteria	Micrococcales	Microbacteriaceae	Subtercola	0.0527011	0.0577301	0.0845663
89b3ea69ce754890608e59d9116e9436	Bacteria	Pseudomonadota	AlphaPseudomonadota	Rhizobiales	Devosiaceae	Devosia	0.818056	0.807076	0.695039
89b95887081b30045a07b46ce00c39b0	Bacteria	Planctomycetota	Planctomycetes	Pirellulales	Pirellulaceae	uncultured	0.00327857	0.00307364	0.00543598
8a715d769a1c27754364573ac7d120b7	Bacteria	Actinomycetota	Actinobacteria	Micrococcales	Microbacteriaceae	Mycetocola	0	0.0175276	0.0257917
8afe6d7474bd000952827b81521f420c	Bacteria	Actinomycetota	Actinobacteria	Micrococcales	Microbacteriaceae	Agromyces	0	0.00124944	0
8b10f2f35fba6d910de7d5711a1d4b16	Bacteria	Pseudomonadota	GammaPseudomonadota	Burkholderiales	Nitrosomonadaceae	GOUTA6	0	0	0.00371168
8b784b9475ff25d37fea71b0422f17c8	Bacteria	Pseudomonadota	AlphaPseudomonadota	Rhizobiales	Rhizobiales_Incertae_Sedis	Bauldia	0.0161282	0.00842834	0.00869351
8c012b17bba8b5b445b56c4e25ffc7b0	Bacteria	Actinomycetota	Actinobacteria	Micrococcales	Promicromonosporaceae	Cellulosimicrobium	0.00684768	0	0
8c0727ee4f3042c977a129789ff547fb	Bacteria	Pseudomonadota	GammaPseudomonadota	Burkholderiales	Nitrosomonadaceae	966-1	0	0	0.00509458
8c184f48695ce05d6b13ee6514083b99	Bacteria	Myxococcota	Polyangia	Polyangiales	Sandaracinaceae	Sandaracinus	0	0.00377991	0
8c92a3902f2e9f49854e8a881716b52b	Bacteria	Pseudomonadota	GammaPseudomonadota	Cellvibrionales	Cellvibrionaceae	uncultured	0.00148863	0.00166592	0
8d5d1ca7b51b374b22d17ee087063185	Bacteria	Chloroflexota	Anaerolineae	RBG-13-54-9	RBG-13-54-9	RBG-13-54-9	0.00109493	0.00170758	0.00228452
8d983733f3500f5282204ef075f6b4c9	Bacteria	Patescibacteria	Parcubacteria	Candidatus_Kaiserbacteria	Candidatus_Kaiserbacteria	Candidatus_Kaiserbacteria	0	0	0
8dcc9c6f1698706d2d53d92d35e63a68	Bacteria	Bacillota	Clostridia	Clostridiales	Clostridiaceae	Clostridium_sensu_stricto_5	0.0504438	0	0
8dcd77ad2aea49093708246e72afacfa	Bacteria	Bacteroidota	Bacteroidia	Flavobacteriales	Crocinitomicaceae	Fluviicola	0.0161655	0.0158775	0.0204812
8e4abc11bd67077afa29820bd8c3101b	Bacteria	Actinomycetota	Actinobacteria	Micrococcales	Intrasporangiaceae	Ornithinicoccus	0	0.178536	0
8e4c4c496eb8443eb64cadb5652fca8e	Bacteria	Bacillota	Bacilli	Bacillales	Planococcaceae	unidentified	0.0204829	0.358268	0.0125201
8e5d367efe035426d5edd5dd11a89c35	Bacteria	Bacteroidota	Rhodothermia	Rhodothermales	Rhodothermaceae	Rubrivirga	0.000819847	0	0.00436446
8ed6dcc5f9220e9882d8b670ab16ca76	Bacteria	Actinomycetota	Acidimicrobiia	Microtrichales	Iamiaceae	Iamia	0.300828	0.256052	0.089531
8efc599c080712c393142215c0f8bd50	Bacteria	Acidobacteriota	Vicinamibacteria	Vicinamibacterales	Vicinamibacteraceae	Vicinamibacteraceae	0.00422254	0.00907334	0.00231536
8f261ce72a21e55c128d78e439813d2c	Bacteria	Pseudomonadota	GammaPseudomonadota	Legionellales	Legionellaceae	Legionella	0.0231511	0.0150497	0.0128317
8f7ddd353b592f6d5428d89e88dc30fd	Bacteria	Pseudomonadota	GammaPseudomonadota	Xanthomonadales	Rhodanobacteraceae	unidentified	0.00420496	0	0.0200632
8f8071479e279021f2c5360a3660f85b	Bacteria	Bacillota	Clostridia	Oscillospirales	Ruminococcaceae	Candidatus_Soleaferrea	0	0.00169458	0.00112176
8f885e1a7ec1b44ee56596da357a2eae	Bacteria	Pseudomonadota	AlphaPseudomonadota	Sphingomonadales	Sphingomonadaceae	Novosphingobium	0.497267	0.527534	0.801878
8f8f9b9367f5debb498a0cfb77f9a263	Bacteria	Actinomycetota	Actinobacteria	Pseudonocardiales	Pseudonocardiaceae	unidentified	0	0.0080714	0
8fe11ac102240a3c9bb744e016a66333	Bacteria	Pseudomonadota	GammaPseudomonadota	Burkholderiales	Rhodocyclaceae	Dechloromonas	0	0	0.00149567
902dfe040339ff8b23a7192adedac6ca	Bacteria	Cyanobacteria	Cyanobacteriia	Cyanobacteriales	Nostocaceae	Nostoc_PCC-73102	0.153806	0.201093	0.633893
906f502d9cb13d6f8f8f75454d9b3238	Bacteria	Pseudomonadota	GammaPseudomonadota	Alteromonadales	Shewanellaceae	Shewanella	0.00109313	0	0
90807f164b3a157423a893024ff4a0f8	Bacteria	Patescibacteria	Gracilibacteria	Absconditabacteriales_(SR1)	Absconditabacteriales_(SR1)	Absconditabacteriales_(SR1)	0	0	0
90af3a917b502eaa5b93085bd2bc62f2	Bacteria	Pseudomonadota	GammaPseudomonadota	WD260	WD260	WD260	0.322414	0.0133724	0.0322541
90b2403a2c57ed6c7670b9e2e8b00e4b	Bacteria	Pseudomonadota	AlphaPseudomonadota	Paracaedibacterales	Paracaedibacteraceae	unidentified	0.000750632	0	0
91004e3d3ae1b723641e181b1abb7ad1	Bacteria	Myxococcota	Polyangia	Polyangiales	Amb-16S-1034	Amb-16S-1034	0.00182488	0	0
910d0055853f4626fbde9171683caa89	Bacteria	Bacillota	Clostridia	Peptostreptococcales-Tissierellales	Anaerovoracaceae	Mogibacterium	0	0.00338917	0.00107814
91c63aac65693fbca36911dda6c6420a	Bacteria	Acidobacteriota	Blastocatellia	DS-100	DS-100	DS-100	0.0134938	0.00346127	0.00385736
922f6564277c48fb03b4b3844c7a4733	Bacteria	Actinomycetota	Actinobacteria	Micrococcales	Sanguibacteraceae	Sanguibacter	0.267361	0.0744392	0.187693
9257ff5e64a39892a5c143e64103ae91	Bacteria	Pseudomonadota	AlphaPseudomonadota	Rhizobiales	uncultured	uncultured	0.00729021	0.00805869	0.00960942
92c1add20bacdb574db62725c1986330	Bacteria	Pseudomonadota	AlphaPseudomonadota	Rickettsiales	Rickettsiaceae	Candidatus_Trichorickettsia	0	0.00211823	0.00710445
931f03dbe23c89cea1c8351476297239	Bacteria	Bacillota	Clostridia	Lachnospirales	Lachnospiraceae	Lachnospiraceae_UCG-001	0	0	0
9352e570a182123f48d92df829d0fcf0	Bacteria	Bacillota	Bacilli	Erysipelotrichales	Erysipelatoclostridiaceae	Catenibacterium	0	0	0
9369c679fa2e346ae84c6ec71c3ea9d5	Bacteria	Acidobacteriota	Acidobacteriae	Acidobacteriales	Acidobacteriaceae_(Subgroup_1)	Edaphobacter	0.359117	0.111787	0.101298
945bf008b726d13dc1d1a7983064a096	Bacteria	Pseudomonadota	GammaPseudomonadota	Burkholderiales	Comamonadaceae	Leptothrix	0.0084429	0.0153187	0.130269
94a4c87491626b5cd113824186d2c987	Bacteria	Verrucomicrobiota	Verrucomicrobiae	Opitutales	Opitutaceae	uncultured	0.00163969	0	0.00502938
94ed14ef6cf6f50771379e7ad118d3e9	Bacteria	Patescibacteria	Berkelbacteria	Berkelbacteria	Berkelbacteria	Berkelbacteria	0.000729954	0	0
95189de447348fedf8a23ea7764dd152	Bacteria	Pseudomonadota	GammaPseudomonadota	Xanthomonadales	Xanthomonadaceae	Luteimonas	0.013031	0.0962605	0.00593734
95532a6e24aea26c962bdabd4352cdf7	Bacteria	Bacillota	Clostridia	Lachnospirales	Lachnospiraceae	GCA-900066575	0.00516351	0	0
95b68319acfb08f6d336e5cdb0805c98	Bacteria	Dependentiae	Babeliae	Babeliales	Vermiphilaceae	Vermiphilaceae	0.00293428	0.00273213	0.00673836
95ff0043495b5beefba05aa06fa887f3	Bacteria	Bacteroidota	Bacteroidia	Chitinophagales	Chitinophagaceae	Taibaiella	0.486733	0.146003	0.12105
9669ba782cb54846f31ddc8aa0db0d24	Bacteria	Verrucomicrobiota	Verrucomicrobiae	Chthoniobacterales	Chthoniobacteraceae	Chthoniobacter	0.473756	0.186114	0.473576
96781d24e2ca9a00b9fe4570084db82b	Bacteria	Bacillota	Clostridia	Oscillospirales	Oscillospiraceae	UCG-005	0.0545703	0.00416479	0.00751099
96840daddd7a1e6e3753cd66e0e9f569	Bacteria	Pseudomonadota	GammaPseudomonadota	Oceanospirillales	Halomonadaceae	Zymobacter	0.102525	0.0631882	0.121394
96e7eb15c4c48d2f2dbebf393910dcff	Bacteria	Bacteroidota	Bacteroidia	Cytophagales	Spirosomaceae	Lacihabitans	0	0	0.00134767
9710e4f2e6419b188e30337e34bb3fae	Bacteria	Pseudomonadota	AlphaPseudomonadota	Caulobacterales	Hyphomonadaceae	Hirschia	0	0.00887942	0.00372988
9731ee3f8e546a43b629ef0c319336f0	Bacteria	Actinomycetota	Actinobacteria	Micrococcales	Microbacteriaceae	Galbitalea	0	0	0
973ce33b0df923f64908dcf4d3b17b80	Bacteria	Bacillota	Clostridia	Lachnospirales	Lachnospiraceae	[Ruminococcus]_torques_group	0.039114	0.00720199	0.0237956
973f4a8eb161e7ad40feac4b93c5202c	Bacteria	Pseudomonadota	GammaPseudomonadota	Salinisphaerales	Solimonadaceae	Nevskia	0.0608545	0.00547157	0.0141391
974d9e9fc0f0da7893246dc58b19f44f	Bacteria	Actinomycetota	Actinobacteria	Corynebacteriales	Corynebacteriaceae	Corynebacterium	0.0794746	0.501599	0.0733023
97f602961e3a1d82f7a7e2be58cd4df7	Bacteria	Actinomycetota	Actinobacteria	Micrococcales	Micrococcaceae	unidentified	0.0596464	0.147439	0.160621
9835a8bfd43a4ac6f8986dcd5da7a6ab	Bacteria	Bacteroidota	Bacteroidia	Flavobacteriales	Weeksellaceae	Cruoricaptor	0.00300611	0.00124944	0.000775176
9849f5e092bbe45e602ff87aa30270dc	Bacteria	Pseudomonadota	GammaPseudomonadota	Enterobacterales	Morganellaceae	Proteus	0.000364977	0	0
98502dd94629509a5614d70f1afb0d3b	Bacteria	Bacillota	Clostridia	Clostridiales	Clostridiaceae	Proteiniclasticum	0	0.00381282	0
98e640aafdc057ca06a258e79c020a81	Bacteria	Actinomycetota	Actinobacteria	Corynebacteriales	Nocardiaceae	Nocardia	0.00501401	0.00749271	0.0536738
98eb46039335ec8a290cf3f5ea0fb4e5	Bacteria	Bacteroidota	Bacteroidia	Chitinophagales	Saprospiraceae	OLB8	0	0.00124944	0.00244202
990a5c5320cb71884c899d44d4f5044c	Bacteria	Bacteroidota	Bacteroidia	Bacteroidales	p-251-o5	p-251-o5	0	0	0
991aed8d72b333049bfbfac8a25de819	Bacteria	Pseudomonadota	GammaPseudomonadota	Pseudomonadales	Moraxellaceae	Perlucidibaca	0	0	0
997947a021c5b0805d76d970e3bd6cdc	Bacteria	Acidobacteriota	Acidobacteriae	Subgroup_2	Subgroup_2	Subgroup_2	0	0.0020824	0.000747837
998cdb402e5886040c99a733f737a2e4	Bacteria	Bacillota	Clostridia	Peptostreptococcales-Tissierellales	Peptostreptococcaceae	Filifactor	0	0.00124626	0
9a3541f132400577f7da93bc758003f9	Bacteria	Pseudomonadota	GammaPseudomonadota	Aeromonadales	Aeromonadaceae	Oceanisphaera	0	0.00127094	0
9a722e5d57ba91016aa34597ad377d20	Bacteria	Bacillota	Bacilli	Lactobacillales	Carnobacteriaceae	Alloiococcus	0	0	0.00327695
9abc1fad07337535ae9d52225bf7e477	Bacteria	Planctomycetota	OM190	OM190	OM190	OM190	0.00120142	0	0.000824817
9aff7d1f7299ce8d88bdd92f0b4ed04a	Bacteria	Pseudomonadota	AlphaPseudomonadota	Rickettsiales	uncultured	uncultured	0.0209185	0.0708812	0.00693648
9b405f081d259850ef535341dda3c47c	Bacteria	Bacteroidota	Bacteroidia	Cytophagales	Spirosomaceae	Fibrella	0.0251026	0.0698551	0.0192657
9b4eff440a7fe9b2d917bccd24f60479	Bacteria	Fusobacteriota	Fusobacteriia	Fusobacteriales	Leptotrichiaceae	Leptotrichia	0	0	0.00123723
9bccfd436ad474777a555e5cdc548944	Bacteria	Pseudomonadota	AlphaPseudomonadota	Rhizobiales	Devosiaceae	unidentified	0	0	0
9c02c2149736c3b1e14aa79976fe74e9	Bacteria	Pseudomonadota	GammaPseudomonadota	Burkholderiales	Burkholderiaceae	Lautropia	0.00273282	0.00503094	0.00364472
9c7762885db6f2132f9dd191b408b7c6	Bacteria	Actinomycetota	Actinobacteria	Frankiales	Geodermatophilaceae	Blastococcus	0.017764	0.0450006	0.0584367
9cf68a8cb19321720d47643c24d06e49	Bacteria	Bacillota	Clostridia	Peptostreptococcales-Tissierellales	Anaerovoracaceae	uncultured	0	0	0
9d4dca8164cdee7645eda7ef5510325e	Bacteria	Actinomycetota	Actinobacteria	Streptosporangiales	Streptosporangiaceae	Streptosporangium	0	0	0.00134767
9d51dc6379e8c13f548a3e1760045844	Bacteria	Pseudomonadota	AlphaPseudomonadota	Rhizobiales	Rhizobiaceae	Phyllobacterium	0.00163969	0.00423646	0.00206204
9d8a866015fb08860a67c11a5595b4e5	Bacteria	Actinomycetota	Actinobacteria	Kineosporiales	Kineosporiaceae	Quadrisphaera	0.00508675	0	0
9d919b94be60738d7833e578314f614c	Bacteria	Pseudomonadota	AlphaPseudomonadota	Rhizobiales	Rhizobiales_Incertae_Sedis	Phreatobacter	0.00456202	0	0.00329927
9e02fd92f416b999400cd40e34705b27	Bacteria	Pseudomonadota	GammaPseudomonadota	Burkholderiales	Alcaligenaceae	unidentified	0.178034	0.00980721	0.0238263
9e0d93d3f0745bd222981fced5a36df4	Bacteria	Myxococcota	Polyangia	mle1-27	mle1-27	mle1-27	0.0116699	0.00370678	0.00607924
9e7125a102db8951720ec539b4e78113	Bacteria	Bacillota	Bacilli	Lactobacillales	Streptococcaceae	Streptococcus	0.0256703	0.136428	0.0721809
9eba10e38c160ffe7fd19f7467b0d336	Bacteria	Myxococcota	Myxococcia	Myxococcales	Myxococcaceae	KD3-10	0.000729954	0	0.00164963
9eccef997a840dbd12c2f6bcccf8f6bb	Bacteria	Pseudomonadota	GammaPseudomonadota	Burkholderiales	Alcaligenaceae	Advenella	0	0.00166168	0
9f3df97ff87c4fe1c3748544dce138f5	Bacteria	Bacteroidota	Bacteroidia	Cytophagales	Spirosomaceae	Larkinella	0.0108916	0.0210139	0.0541803
9f9eba22d882bee0344e3d4264645a56	Bacteria	Patescibacteria	Saccharimonadia	Saccharimonadales	WWH38	WWH38	0.000546565	0.000968748	0
a06650cfd4367728f2cd52010014fa05	Bacteria	Pseudomonadota	AlphaPseudomonadota	Rhizobiales	Beijerinckiaceae	Bosea	0.13194	0.18239	0.0880934
a0f3f1c8f4bbcc475ffce685de9996d8	Bacteria	Desulfobacterota	Desulfovibrionia	Desulfovibrionales	Desulfovibrionaceae	Desulfovibrio	0.00168858	0	0.00112176
a1698b1233b84e1f19815408c6842090	Bacteria	Pseudomonadota	GammaPseudomonadota	Oceanospirillales	Halomonadaceae	Halomonas	0	0.00226041	0
a1c42d7ad6d3961e23f22ef474344c65	Bacteria	Pseudomonadota	GammaPseudomonadota	Burkholderiales	Aquaspirillaceae	Aquaspirillum	0	0.000968748	0.00116276
a1f1bfb28f40b53df585bff9b0c3481c	Bacteria	Bacteroidota	Bacteroidia	Sphingobacteriales	AKYH767	AKYH767	0.00510607	0.00249464	0.00242581
a1f6c06c22d77d0fcd4f8ee7cbecceba	Bacteria	Gemmatimonadota	Gemmatimonadetes	Gemmatimonadales	Gemmatimonadaceae	Gemmatimonas	0.110821	0.0992022	0.0608533
a2031f07b06f6aa09307836b9eced61f	Bacteria	Pseudomonadota	GammaPseudomonadota	KI89A_clade	KI89A_clade	KI89A_clade	0	0	0
a25f4b5ff304a4e0a9e9a85b8a6a9deb	Bacteria	Actinomycetota	Acidimicrobiia	IMCC26256	IMCC26256	IMCC26256	0.0407991	0.0132072	0.0248463
a2fb8e7eeddd7e8fd1ad467b88b58faa	Bacteria	Verrucomicrobiota	Verrucomicrobiae	Opitutales	Opitutaceae	Opitutus	0.0196866	0.0140507	0.00644456
a313aea1194adb253e21f3b9288b50cc	Bacteria	Pseudomonadota	GammaPseudomonadota	Enterobacterales	Morganellaceae	endosymbionts	0	0.00182688	0.0059827
a31b05bf7ffdf2ce7a26e5bb4e8a3a12	Bacteria	Bacteroidota	Bacteroidia	Bacteroidales	Prevotellaceae	Prevotellaceae_UCG-003	0	0	0
a31e85651401b0f4c2c5b41b71bb5f57	Bacteria	Bacteroidota	Bacteroidia	Chitinophagales	Saprospiraceae	uncultured	0.0343238	0.0223054	0.0193508
a31e86614df130a34b23461d9d16cc0e	Bacteria	Bacteroidota	Bacteroidia	Flavobacteriales	Weeksellaceae	Bergeyella	0	0	0
a3e161c246eecebb983fa8f70fd4e1d3	Bacteria	Actinomycetota	Actinobacteria	Pseudonocardiales	Pseudonocardiaceae	Saccharopolyspora	0	0	0.00134767
a3eb965915904fca83341edc85f0ceff	Bacteria	Actinomycetota	Actinobacteria	Frankiales	Acidothermaceae	Acidothermus	0.00145991	0.00136606	0.00232553
a3ec7b5794892313844f5fde888c8038	Bacteria	Bacillota	Bacilli	RF39	RF39	RF39	0	0	0.00326684
a4032025a9710c1e044a68c0bc337062	Bacteria	Bacteroidota	Bacteroidia	Bacteroidales	Dysgonomonadaceae	Proteiniphilum	0	0	0
a407b54b2653dfafc6b868ca7ec07823	Bacteria	Myxococcota	Polyangia	Polyangiales	unidentified	unidentified	0.0234276	0.00498504	0.00337519
a42890ddba6630dd43175886f2b29dcf	Bacteria	Gemmatimonadota	Longimicrobia	Longimicrobiales	Longimicrobiaceae	Longimicrobium	0.175121	0	0.0122246
a4378e7450e0e71643a7754767933fbe	Bacteria	Pseudomonadota	GammaPseudomonadota	Salinisphaerales	Solimonadaceae	uncultured	0.00356055	0.00211823	0.00640325
a4577255a1f97c8c675f78d493a3e94b	Bacteria	Pseudomonadota	AlphaPseudomonadota	Micavibrionales	Micavibrionaceae	unidentified	0	0	0
a46cd9073e72bb858feee14718634c17	Bacteria	Gemmatimonadota	Gemmatimonadetes	Gemmatimonadales	Gemmatimonadaceae	uncultured	0.0161821	0.0177207	0.00615035
a4c4c40ec2fdf32b0957ed40742fa2db	Bacteria	Acidobacteriota	Acidobacteriae	Acidobacteriales	Acidobacteriaceae_(Subgroup_1)	Granulicella	6.79449	1.43335	1.50157
a4f701a94c71b97e3bd11fe418c1d82b	Bacteria	Bacillota	Clostridia	Oscillospirales	Ruminococcaceae	Pygmaiobacter	0	0	0
a513a9b46b0f52fc4b95170fb35d0a70	Bacteria	Pseudomonadota	GammaPseudomonadota	Enterobacterales	Yersiniaceae	Yersinia	0.0746021	0.00243585	0.00224351
a537d1d6049f1af9843680dcb3c34b10	Bacteria	Pseudomonadota	GammaPseudomonadota	Enterobacterales	Pectobacteriaceae	Sodalis	0	0	0
a58e77c3a4852b79513597745bfa98be	Bacteria	Bacillota	Clostridia	Lachnospirales	Lachnospiraceae	uncultured	0.013822	0.00916254	0.00288686
a5c96bb91895ef36bd93587aaceca10a	Bacteria	Actinomycetota	Actinobacteria	Corynebacteriales	Dietziaceae	Dietzia	0.0435921	0.866262	0.0535708
a60ad8fd005f4b3e25940321ae604688	Bacteria	Bacillota	Clostridia	Eubacteriales	Eubacteriaceae	uncultured	0	0.00169458	0.00762458
a63ea420ded25d915b1e5c1dfd4c05f0	Bacteria	Actinomycetota	Actinobacteria	Micrococcales	Intrasporangiaceae	Terrabacter	0.0128367	0.0245849	0.00970535
a66eafb4a518ff8f29943059fba2f6f4	Bacteria	Pseudomonadota	GammaPseudomonadota	Burkholderiales	TRA3-20	TRA3-20	0.010492	0.00944929	0.00462212
a67766c077eea03cca5ac3c844726929	Bacteria	Pseudomonadota	AlphaPseudomonadota	Rickettsiales	Anaplasmataceae	Wolbachia	0.0135155	0.00303198	0.0154376
a67e6d46758f796167e303916b9b47a5	Bacteria	Fibrobacterota	Fibrobacteria	Fibrobacterales	Fibrobacteraceae	possible_genus_04	0.00328168	0	0
a6953f1796bdd80b69625cdf7a015366	Bacteria	Pseudomonadota	AlphaPseudomonadota	Rhizobiales	Beijerinckiaceae	1174-901-12	5.23559	2.57175	3.26303
a6c435f96bd2e992682cc3e7040ec5b2	Bacteria	Pseudomonadota	GammaPseudomonadota	Enterobacterales	Enterobacteriaceae	Raoultella	0	0	0.0049489
a6fef9c8a268ee4c7bc41153ed7ae744	Bacteria	Actinomycetota	Actinobacteria	Propionibacteriales	Propionibacteriaceae	Friedmanniella	0.056028	0.097291	0.0788801
a71310b17508f829f289e43351b133f8	Bacteria	Chloroflexota	Chloroflexotaa	Kallotenuales	AKIW781	AKIW781	0.00279057	0.0176795	0.00107814
a73cc83de63f501f30503348b83a6dcc	Bacteria	Pseudomonadota	AlphaPseudomonadota	Sphingomonadales	Sphingomonadaceae	uncultured	0	0.00274033	0
a7743a5195bbda922b8276dd55dfb756	Bacteria	Bacteroidota	Bacteroidia	Sphingobacteriales	env.OPS_17	env.OPS_17	0.002695	0.0246385	0.0195662
a7f67bec41135fd960a18eea6885cb50	Bacteria	Pseudomonadota	GammaPseudomonadota	Oceanospirillales	Pseudohongiellaceae	Pseudohongiella	0.00858956	0	0.00635661
a80354b0f0f3bbc0cdefb9bc14910b1a	Bacteria	Actinomycetota	Actinobacteria	Actinomycetales	Actinomycetaceae	Actinomyces	0.00218806	0.00546627	0.00688684
a81f2e00f860cb72e8e8ae2247830ebf	Bacteria	Actinomycetota	Actinobacteria	Propionibacteriales	Nocardioidaceae	Nocardioides	0.622538	2.74242	1.37876
a83bccdab4c89a00cdd43d5530bca952	Bacteria	Pseudomonadota	AlphaPseudomonadota	Rhizobiales	D05-2	D05-2	0.0174764	0.00129166	0.00288686
a84d72abd91df06c553f0534f31717e8	Bacteria	Campilobacterota	Campylobacteria	Campylobacterales	Helicobacteraceae	Helicobacter	0.00136641	0	0
a85c7027dc0e9ddca417b39cd7bce1a6	Bacteria	Pseudomonadota	AlphaPseudomonadota	Tistrellales	Geminicoccaceae	Candidatus_Alysiosphaera	0.0210586	0.0322007	0.01858
a87f9112fc533b8ce5de0fd7c1bddcf0	Bacteria	Pseudomonadota	GammaPseudomonadota	Xanthomonadales	Rhodanobacteraceae	uncultured	0.0194199	0.0103171	0.0119437
a903ed44ef2c99c56c0aeed0e07aad9c	Bacteria	Actinomycetota	Actinobacteria	Micrococcales	Micrococcaceae	Nesterenkonia	0.00208408	0	0
a94c264cb3a30417f9b0f6e106ac8dd0	Bacteria	Pseudomonadota	GammaPseudomonadota	GammaPseudomonadota_Incertae_Sedis	Unknown_Family	Candidatus_Ovatusbacter	0.00112595	0.00102455	0.00144651
a9b7d6c6df214c7cbaea2fe815d97348	Bacteria	Pseudomonadota	AlphaPseudomonadota	Rhizobiales	Rhizobiaceae	Bartonella	0.394506	0.0353947	0
aa5cf7f5ee648f1a7be51317da17179d	Bacteria	Bacteroidota	Bacteroidia	Flavobacteriales	Weeksellaceae	uncultured	0.00262721	0.119167	0.0651373
aa76ea5621e4673a3001e9156946abdf	Bacteria	Pseudomonadota	AlphaPseudomonadota	uncultured	uncultured	uncultured	0.103282	0	0.0124094
aac34a813022fb567450f8c7ee833dcf	Bacteria	Pseudomonadota	AlphaPseudomonadota	Acetobacterales	Acetobacteraceae	Acidisoma	0.0980915	0.0228638	0.0649995
aaeb06c6623f11d7a827c2e1d9fa898e	Bacteria	Planctomycetota	Phycisphaerae	Tepidisphaerales	Tepidisphaeraceae	Tepidisphaeraceae	0.0741306	0.0427863	0.201321
ab3c606aa230ae105bb14bd21fe3dcf3	Bacteria	Bacillota	Clostridia	Oscillospirales	Ruminococcaceae	Ruminococcaceae	0.000595451	0	0
ab9fa8be06158c76351c13f818950d62	Bacteria	Pseudomonadota	AlphaPseudomonadota	Rhizobiales	Rhizobiaceae	Ensifer	0	0.00708015	0
aba26076eae0d5d7dbb9ea2b02465e11	Bacteria	Pseudomonadota	AlphaPseudomonadota	Acetobacterales	Acetobacteraceae	uncultured	0.752941	0.286286	0.274622
aba8c17e313c37c938998554292445ba	Bacteria	Pseudomonadota	GammaPseudomonadota	Burkholderiales	Oxalobacteraceae	unidentified	0.683608	0.676752	1.37702
abefdb406255c21f16f000dd6a40be73	Bacteria	Pseudomonadota	GammaPseudomonadota	Burkholderiales	Comamonadaceae	Pelomonas	0.00692542	0.00258333	0.00536131
ac1b7baf1475ad0389ddf14f14a63cca	Bacteria	Bacillota	Bacilli	Mycoplasmatales	Mycoplasmataceae	unidentified	0.00163969	0	0
ac4539003519bd5862bed906bda8c6c6	Bacteria	Pseudomonadota	AlphaPseudomonadota	Rhizobiales	Rhizobiaceae	Aureimonas	0.0921319	0.246194	0.199
ac81575c52dd8b561d6c6ac8f573ff38	Bacteria	Myxococcota	Polyangia	Polyangiales	Sandaracinaceae	uncultured	0.00919981	0.0265945	0.0239629
acabfdd45b4fd602e18cadef6120622f	Bacteria	Armatimonadota	Fimbriimonadia	Fimbriimonadales	Fimbriimonadaceae	Fimbriimonas	0	0	0
acbb69f2765ac3cdfee0c072acb0acfc	Bacteria	Pseudomonadota	GammaPseudomonadota	Burkholderiales	Comamonadaceae	unidentified	0.806426	0.846356	1.26704
ad2dc58a8656a0ac51fe896ef664507a	Bacteria	Hydrogenedentes	Hydrogenedentia	Hydrogenedentiales	Hydrogenedensaceae	Hydrogenedensaceae	0	0	0
ad31ef7ef7bf656accc3218dde5983a5	Bacteria	Bacteroidota	Bacteroidia	Bacteroidales	Rikenellaceae	dgA-11_gut_group	0	0.00121792	0
ad99fe81f42dbb595c0ef5d711159996	Bacteria	Bacteroidota	Bacteroidia	Chitinophagales	Chitinophagaceae	Aurantisolimonas	0.278907	0.562248	0.715849
ada4d5b634c32a02a0b54357a8d7fe3f	Bacteria	Pseudomonadota	AlphaPseudomonadota	Parvibaculales	Parvibaculaceae	Rhodoligotrophos	0	0.0015224	0
adaee256a34ff7012e77d1a26d82b874	Bacteria	Actinomycetota	Actinobacteria	Micrococcales	Micrococcaceae	Rothia	0.00136641	0	0.0114386
ade7fbd7f6b373213461425b833b9182	Bacteria	Bdellovibrionota	Oligoflexia	Silvanigrellales	Silvanigrellaceae	unidentified	0	0	0.00482169
ae0ddb891799b893ed925b6995bcb3f4	Bacteria	Actinomycetota	Actinobacteria	Micrococcales	Intrasporangiaceae	Ornithinimicrobium	0	0.0916159	0
ae1403d7ffd0f704429401674003e108	Bacteria	Bacteroidota	Bacteroidia	Chitinophagales	Chitinophagaceae	Filimonas	0	0.00170758	0
ae237c1dee02b43d4e1a2bc54d30be7d	Bacteria	Bacteroidota	Bacteroidia	Cytophagales	Spirosomaceae	Emticicia	0.00291283	0.00296552	0.000747837
ae5a0dd7c354f9ab8e1175d66a71762a	Bacteria	Actinomycetota	Actinobacteria	Micrococcales	Micrococcaceae	Paeniglutamicibacter	0.360962	0.59067	0.34004
aebe77beb225fe5049f134e2168c26e1	Bacteria	Pseudomonadota	GammaPseudomonadota	Pseudomonadales	Pseudomonadaceae	Oblitimonas	0	0	0.00461662
aec3f005ddfb4f3e82a12ec3c08126ab	Bacteria	Bacteroidota	Bacteroidia	Flavobacteriales	Weeksellaceae	Empedobacter	0.266587	0.0151336	0.00941093
af2616df8beffdc3863760390b00ecea	Bacteria	Bacteroidota	Bacteroidia	Cytophagales	Cyclobacteriaceae	uncultured	0	0	0
af3df48be6b136633d2df108621b2f3f	Bacteria	Acidobacteriota	Acidobacteriae	Acidobacteriales	Koribacteraceae	Candidatus_Koribacter	0.00245954	0	0.000659517
af6d3f42f1caebb9620efdf95d052f07	Bacteria	SAR324_clade(Marine_group_B)	SAR324_clade(Marine_group_B)	SAR324_clade(Marine_group_B)	SAR324_clade(Marine_group_B)	SAR324_clade(Marine_group_B)	0.00966407	0.00921392	0.0296791
af70ae27baaf9339702cccd1abf2add4	Bacteria	Cyanobacteria	Cyanobacteriia	Cyanobacteriales	Phormidiaceae	Kamptonema_PCC-6407	0	0	0
af775c3c4de59308c2dfc1fb197137d0	Bacteria	Actinomycetota	Actinobacteria	Propionibacteriales	Propionibacteriaceae	Tessaracoccus	0	0.00211823	0
af9c56c37d8d383537c671d246c83585	Bacteria	Pseudomonadota	AlphaPseudomonadota	Sphingomonadales	Sphingomonadaceae	Polymorphobacter	0.765794	0.557524	0.856896
b01e6409a55a079a6e2f028b142da8ab	Bacteria	Pseudomonadota	AlphaPseudomonadota	Caulobacterales	Caulobacteraceae	uncultured	2.79467	0.559319	0.651921
b02a8d33d018119dedb2db15db887bfd	Bacteria	Actinomycetota	Actinobacteria	Propionibacteriales	Propionibacteriaceae	Cutibacterium	0.00790292	0.0190112	0.0389243
b03116389f72933cf659a87b270ef2e7	Bacteria	Bacteroidota	Bacteroidia	Cytophagales	Microscillaceae	Chryseolinea	0	0.00381282	0.00230831
b0392ed8c84b1be0c7bed363486d01c0	Bacteria	Planctomycetota	Planctomycetes	Pirellulales	Pirellulaceae	Roseimaritima	0	0	0
b053ecc5d388e566872c466a46f0952d	Bacteria	Bacillota	Clostridia	Oscillospirales	UCG-010	UCG-010	0	0.00507823	0.00578501
b12ddca4552d86e227939f378bc2a5eb	Bacteria	Bacillota	Bacilli	Erysipelotrichales	Erysipelotrichaceae	Erysipelothrix	0.0350759	0.000913442	0.0170385
b1b6a5764523971f1b8782db86fb6042	Bacteria	Pseudomonadota	GammaPseudomonadota	Enterobacterales	Morganellaceae	Moellerella	0.0879076	0	0.0445496
b1fd681f3e4fd285d9d5da14a017e133	Bacteria	Pseudomonadota	GammaPseudomonadota	Burkholderiales	Oxalobacteraceae	CM1G08	0	0	0
b2a85f62be3816a15c27bace0d6f38d8	Bacteria	Pseudomonadota	GammaPseudomonadota	Salinisphaerales	Solimonadaceae	Alkanibacter	0	0.00129166	0.00409422
b2b60ed7fea745c19fd0f58a0badddd2	Bacteria	Myxococcota	Myxococcia	Myxococcales	Myxococcaceae	Melittangium	0	0.00341516	0
b303ae6a29ee69a2649f814841918ad1	Bacteria	Deinococcota	Deinococci	Deinococcales	Trueperaceae	Truepera	0	0.00720199	0
b33a235849e6bda3abcf8bea6ea75bb0	Bacteria	Fusobacteriota	Fusobacteriia	Fusobacteriales	Leptotrichiaceae	uncultured	0	0	0
b37fd73e0dfa5f2d6a82d818921714b9	Bacteria	Myxococcota	Polyangia	Blfdi19	Blfdi19	Blfdi19	0.00291153	0.0079001	0.00288686
b3aef67c2c6b4c21553275a1dfd2681d	Bacteria	Pseudomonadota	AlphaPseudomonadota	Rhizobiales	Methylopilaceae	unidentified	0	0	0
b3dca754304e39fd776ba125c094fc6e	Bacteria	Pseudomonadota	GammaPseudomonadota	Aeromonadales	Succinivibrionaceae	Succinivibrio	0.00297725	0	0
b4fef19aa7e556f009e1cfb7cecc81b9	Bacteria	Bacillota	Clostridia	Oscillospirales	Ruminococcaceae	Anaerofilum	0.000595451	0	0
b5906f50c580526f8649fcb2698cc0de	Bacteria	Bacteroidota	Bacteroidia	Cytophagales	Cytophagaceae	Siphonobacter	0	0.00250959	0.00433952
b5b2463060d121e723e76b31b1369f46	Bacteria	Actinomycetota	Actinobacteria	Micromonosporales	Micromonosporaceae	Longispora	0.00254759	0	0
b61ab877a65a7d6819bd4ac9c60edb91	Bacteria	Bacillota	Clostridia	Lachnospirales	Lachnospiraceae	Moryella	0.000893176	0	0
b65a769da7f4bf6f04a47a23c2e2211e	Bacteria	Bacillota	Bacilli	Lactobacillales	Carnobacteriaceae	Atopostipes	0.00218626	0.172942	0.00247445
b6bc8ae801b76ab31a7a5cce05ae7221	Bacteria	Actinomycetota	Actinobacteria	Micrococcales	Microbacteriaceae	Leucobacter	0.286456	0.291166	0.260231
b6d81317326d18e5c954e6eae8820a6a	Bacteria	Pseudomonadota	AlphaPseudomonadota	Rhodobacterales	Rhodobacteraceae	Rhodobacter	0.00655093	0.0562518	0
b6dbb47d8f584bac2156a79ccd28a3cb	Bacteria	Bacillota	Clostridia	Peptostreptococcales-Tissierellales	Peptostreptococcales-Tissierellales	Tissierella	0.00881395	0.00399813	0.0049489
b70e66a1bd04d86556d5adc91af30447	Bacteria	Nitrospirota	Nitrospiria	Nitrospirales	Nitrospiraceae	Nitrospira	0.000819847	0.00124944	0.00628036
b74ef54ae169ca2de05b1554a4ff5cac	Bacteria	Pseudomonadota	GammaPseudomonadota	Burkholderiales	Comamonadaceae	Acidovorax	0.110942	0.0955053	0.0675344
b760068c08d52ad64e0c469551284cce	Bacteria	Bacillota	Bacilli	Erysipelotrichales	Erysipelotrichaceae	Allobaculum	0.0102987	0.0302445	0.00453649
b767acee7d4dc333c0e60e2fa99a527b	Bacteria	Pseudomonadota	GammaPseudomonadota	Burkholderiales	Oxalobacteraceae	Duganella	0.233165	0.331318	0.63557
b7b9cda050c6ab04130519f868fceb94	Bacteria	Pseudomonadota	GammaPseudomonadota	Burkholderiales	Comamonadaceae	Aquabacterium	0.0629427	0.0736815	0.0626186
b7eeedfca17d5d8eb6aac3432e01d219	Bacteria	Actinomycetota	Actinobacteria	Streptosporangiales	Streptosporangiales_Incertae_Sedis	Motilibacter	0.00764276	0.0114456	0.00601093
b874dad273a534f5d063c31b5b350018	Bacteria	Pseudomonadota	GammaPseudomonadota	Burkholderiales	Alcaligenaceae	Parapusillimonas	0.00300611	0	0
b891e57adfb270bf286f241f30cd9ea8	Bacteria	Pseudomonadota	AlphaPseudomonadota	Sphingomonadales	Sphingomonadaceae	Sphingobium	0.0259404	0.167479	0.12053
b8a9dbd48f1e5f8f05c237f796b87ff6	Bacteria	Bacteroidota	Bacteroidia	Bacteroidales	Prevotellaceae	Alloprevotella	0.167561	0.00166592	0.00433289
b90f88a30e4ffd50be47916a4cb66124	Bacteria	Patescibacteria	Saccharimonadia	Saccharimonadales	Saccharimonadales	Saccharimonadales	0.0559077	0.0720062	0.0314955
b911ae25ae77197d7e2f19e25aaa49b0	Bacteria	Pseudomonadota	GammaPseudomonadota	Enterobacterales	Morganellaceae	Morganella	0.0137531	0	0.00336527
b9297af9f467c1e5b3063ac25e2c6bab	Bacteria	Pseudomonadota	GammaPseudomonadota	Burkholderiales	Comamonadaceae	Diaphorobacter	0	0	0
b941edb5917d308503c1bea6081141a1	Bacteria	Myxococcota	Polyangia	Haliangiales	Haliangiaceae	Haliangium	0.249861	0.14703	0.355736
b94eb7ac562c35c32e7f7f89310e9093	Bacteria	Pseudomonadota	AlphaPseudomonadota	Rhizobiales	Xanthobacteraceae	Pseudolabrys	0.0205151	0.00535266	0.0191167
b9c8633b106fff8a49fe78a729af5396	Bacteria	Bdellovibrionota	Oligoflexia	Oligoflexales	Oligoflexales	Oligoflexus	0.00454888	0.0334966	0.0169583
ba5e3e254dc5da8e32afbe086cbbd10c	Bacteria	Bacteroidota	Bacteroidia	Chitinophagales	Chitinophagaceae	Arachidicoccus	0	0.00419961	0
ba744aa62bc766d2cdeac8184bade523	Bacteria	Bacteroidota	Bacteroidia	Bacteroidales	Rikenellaceae	Alistipes	0	0	0.000808604
bac470412f6cb3d1372da2c9f356dd70	Bacteria	Actinomycetota	Actinobacteria	Frankiales	Sporichthyaceae	hgcI_clade	0	0	0
bae922154b9b10f0b4afb4bf81085822	Bacteria	Acidobacteriota	Blastocatellia	Blastocatellales	Blastocatellaceae	unidentified	0.0248008	0.012766	0.0135026
bb87aa848374d1236422ff0abfe21b7d	Bacteria	Pseudomonadota	AlphaPseudomonadota	Puniceispirillales	Puniceispirillales_Incertae_Sedis	Constrictibacter	0	0	0.000989276
bcc69a5999beab9da61b398eaf65f25d	Bacteria	Pseudomonadota	GammaPseudomonadota	Burkholderiales	Oxalobacteraceae	Herminiimonas	0	0	0
bd1cd5146077c8dd2a22cda76d885d05	Bacteria	Actinomycetota	Actinobacteria	Corynebacteriales	Nocardiaceae	Williamsia	0.0304115	0.106243	0.0684865
bd530947df69d8945c2c6c4997eaf3b9	Bacteria	Actinomycetota	Thermoleophilia	Gaiellales	unidentified	unidentified	0.00473123	0.0104819	0.00215628
bd82594f8c77aee4806a97ed7cee0f44	Bacteria	Acidobacteriota	Acidobacteriae	Acidobacteriales	Acidobacteriaceae_(Subgroup_1)	Occallatibacter	0.0158943	0.0041542	0.00296488
bd9a4ea0e9c0227b203d33a4ad75a619	Bacteria	Pseudomonadota	GammaPseudomonadota	Burkholderiales	Rhodocyclaceae	unidentified	0	0	0.000539069
be9942ac70b21c59e9c39dfe8568acc9	Bacteria	Actinomycetota	Actinobacteria	Micrococcales	Cellulomonadaceae	Cellulomonas	0.00683926	0.044242	0.00377348
bf60edfee78b0c611984e4673d828c54	Bacteria	Patescibacteria	Parcubacteria	Parcubacteria	Parcubacteria	Parcubacteria	0.00145784	0	0.000824817
bf6cf3f933ca28773499131941500ef3	Bacteria	Pseudomonadota	GammaPseudomonadota	Burkholderiales	Comamonadaceae	Caenimonas	0.00919179	0.0183224	0.0605185
bfcaf2a6e55e05d77751671ca019b3a6	Bacteria	Pseudomonadota	AlphaPseudomonadota	Paracaedibacterales	Paracaedibacteraceae	Candidatus_Paracaedibacter	0.000750632	0.0120613	0.000989276
bfd6582e8ddca68737058db0b6e5b1b9	Bacteria	Bacillota	Bacilli	Lactobacillales	Leuconostocaceae	Weissella	0.00839447	0	0.027125
bfd974050f24cde408b03cfa44ab1e2d	Bacteria	Bacillota	Bacilli	Bacillales	Planococcaceae	Kurthia	0.0324153	0.281207	0.859304
c0cd5dab91f606e9ae6a7a7e2edcfac2	Bacteria	Bacteroidota	Bacteroidia	Bacteroidales	Rikenellaceae	Rikenellaceae_RC9_gut_group	0.0257154	0	0.00186959
c1444e79718a9c7f6fee624ace063ffb	Bacteria	Bacillota	Clostridia	Peptostreptococcales-Tissierellales	Anaerovoracaceae	Family_XIII_UCG-001	0	0	0
c146e7cd9621664bd6ca6313feabe471	Bacteria	Pseudomonadota	GammaPseudomonadota	Orbales	Orbaceae	Gilliamella	0.00145991	0	0
c1c2975dc91e9e64dcaf9c75c9adab6f	Bacteria	Bacteroidota	Bacteroidia	Chitinophagales	Chitinophagaceae	Parasegetibacter	0.00707649	0	0
c233f708a3ff198b2f6d0a937e5d6da6	Bacteria	Actinomycetota	Actinobacteria	Micrococcales	Microbacteriaceae	Microbacteriaceae	0	0	0.00323441
c2c760ab5100fce9f341f7e4477a0744	Bacteria	Bacillota	Clostridia	Clostridia_UCG-014	Clostridia_UCG-014	Clostridia_UCG-014	0.00684768	0.00166592	0.00224351
c32a7805968786a8b65a4ff60c7f267c	Bacteria	Bacteroidota	Bacteroidia	Chitinophagales	Chitinophagaceae	Ferruginibacter	0.245324	0.526567	0.464605
c334e141effefe419567d0566e5aa9b9	Bacteria	Acidobacteriota	Acidobacteriae	Acidobacteriales	Acidobacteriaceae_(Subgroup_1)	Bryocella	0.594033	1.96261	0.331687
c3a1596e69122dcbc26ec6407a47bc55	Bacteria	Pseudomonadota	GammaPseudomonadota	Cellvibrionales	Cellvibrionaceae	Cellvibrio	0.0187397	0.0774396	0.0547531
c3fb94dd82e0e9353a0a1229187a9d16	Bacteria	Pseudomonadota	AlphaPseudomonadota	Rhizobiales	Xanthobacteraceae	Rhodoplanes	0.0147035	0.00661872	0.00876927
c4056762143a707dae8261530f047324	Bacteria	Actinomycetota	Coriobacteriia	Coriobacteriales	Eggerthellaceae	uncultured	0.00109313	0.00127094	0.00123723
c434391350df45c7e7f60b3ce988adad	Bacteria	Actinomycetota	Actinobacteria	Streptosporangiales	Thermomonosporaceae	unidentified	0.000363941	0	0
c4361b615fd82241dfa9da1abaeda888	Bacteria	Pseudomonadota	AlphaPseudomonadota	Sphingomonadales	Sphingomonadaceae	Ellin6055	0	0.0118151	0
c4639280b92ac484d4bd6263c3001302	Bacteria	Bacillota	Clostridia	Peptostreptococcales-Tissierellales	Anaerovoracaceae	[Eubacterium]_brachy_group	0.00654996	0	0.00329927
c47fd8b0aa975e18e62b8459880da20e	Bacteria	Bacillota	Bacilli	Staphylococcales	Staphylococcaceae	Salinicoccus	0	0.386807	0.00220156
c4dc607050f596ad10dcbf14d95981a6	Bacteria	Actinomycetota	Actinobacteria	Micrococcales	Beutenbergiaceae	unidentified	0	0.000913442	0
c4e892f13a9c625213b312bff6ad0a32	Bacteria	Verrucomicrobiota	Verrucomicrobiae	Chthoniobacterales	Chthoniobacteraceae	LD29	0.791324	0.157839	0.248287
c4efd1ce416ea19edd9355a5096da635	Bacteria	Actinomycetota	Actinobacteria	Micrococcales	Micrococcaceae	Garicola	0.00387043	0.0190445	0
c51fc7eec75556c005a3094fd9046e05	Bacteria	Acidobacteriota	Vicinamibacteria	Subgroup_17	Subgroup_17	Subgroup_17	0.000729954	0.00249252	0
c565a71a44c69aad9a6d0484720d2a99	Bacteria	Verrucomicrobiota	Verrucomicrobiae	Verrucomicrobiales	Verrucomicrobiaceae	Verrucomicrobium	0.001985	0.00230355	0
c58b420885664ca40e08532accd94a2a	Bacteria	Bacillota	Bacilli	Bacillales	Bacillaceae	unidentified	0.0142439	0	0.00453649
c5943832000e0276d0cdb6f81fa62ddb	Bacteria	Cyanobacteria	Cyanobacteriia	Cyanobacteriales	unidentified	unidentified	0.0158698	0	0
c5be3cbb0c4c3ad43d1c9902233d0993	Bacteria	Bacillota	Bacilli	Erysipelotrichales	Erysipelatoclostridiaceae	Erysipelotrichaceae_UCG-003	0	0.0335333	0
c61f3e14fb31a1de6e70992dfa273ca5	Bacteria	Bacillota	Clostridia	Peptostreptococcales-Tissierellales	Anaerovoracaceae	Family_XIII_AD3011_group	0.000750632	0.0185903	0.000539069
c62622c2a210465a417e74cda72de7b9	Bacteria	Planctomycetota	Phycisphaerae	Tepidisphaerales	Tepidisphaeraceae	Tepidisphaera	0.140651	0.0599851	0.202116
c64b552bee81919d0ddb16ec614349a4	Bacteria	Pseudomonadota	AlphaPseudomonadota	Azospirillales	Azospirillaceae	Skermanella	0	0	0
c68ffa14f3184e67eaf61bb2ef012ee9	Bacteria	Pseudomonadota	AlphaPseudomonadota	Rhizobiales	KF-JG30-B3	KF-JG30-B3	0	0	0.00107814
c6bad52b5679fca82c4097d9051b743c	Bacteria	Dependentiae	Babeliae	Babeliales	Babeliaceae	Babeliaceae	0	0	0.00116276
c6e2eceb8f316e3d37d28e1dae848be3	Bacteria	Pseudomonadota	GammaPseudomonadota	Coxiellales	Coxiellaceae	Coxiella	0.00300971	0.00665943	0.00269535
c70a1641cd986807af60f554dfb42738	Bacteria	Pseudomonadota	GammaPseudomonadota	Enterobacterales	Enterobacteriaceae	Citrobacter	0.165677	0.197144	0.0131903
c772771c96e05aee0dbb99e014c6a596	Bacteria	Myxococcota	Polyangia	Polyangiales	Polyangiaceae	Aetherobacter	0.0459809	0.124365	0.00859379
c7c32eb4f5e4f40b5d2843f3110c73cb	Bacteria	Pseudomonadota	AlphaPseudomonadota	Rhizobiales	Xanthobacteraceae	Tardiphaga	0.115979	0.311938	0.24645
c7dd086eece7fc2817df9dbe4e0a70cb	Bacteria	Bacteroidota	SJA-28	SJA-28	SJA-28	SJA-28	0.00254759	0	0
c8097e0b53c5daba800cde2b18b3890f	Bacteria	Patescibacteria	Parcubacteria	Candidatus_Zambryskibacteria	Candidatus_Zambryskibacteria	Candidatus_Zambryskibacteria	0.000600709	0	0
c822f0ae895af2e10c79821c0f0ace29	Bacteria	Pseudomonadota	GammaPseudomonadota	Vibrionales	Vibrionaceae	Photobacterium	0	0.000645832	0
c83959e8a062fe7f98d9861568d8f753	Bacteria	Myxococcota	Polyangia	Polyangiales	Polyangiaceae	unidentified	0.00270319	0.0020491	0.00343709
c8acda239a96f15fa6e9d3c160e07e09	Bacteria	Actinomycetota	Actinobacteria	Micrococcales	Demequinaceae	uncultured	0.132612	0.0188737	0.0249172
c8c27991fc4b9dbaf393e756a8480704	Bacteria	Bacillota	Clostridia	Clostridiales	Clostridiaceae	Clostridium_sensu_stricto_13	0.000727882	0	0
c8dc9b3d3fe7d5d30227f040164be382	Bacteria	Actinomycetota	Coriobacteriia	Coriobacteriales	Coriobacteriaceae	Collinsella	0.189571	0.0621054	0.0751495
c949b40ca37d909001d57ea64c24a067	Bacteria	Cyanobacteria	Sericytochromatia	Sericytochromatia	Sericytochromatia	Sericytochromatia	0.031513	0.0212254	0.0277013
c963b314e280a0fb4afd2e83097e998e	Bacteria	Bacillota	Bacilli	Bacillales	Planococcaceae	Psychrobacillus	0.0659166	0.461837	0.0329798
c9e5382e1215f09be609e6dbea244ef1	Bacteria	Pseudomonadota	AlphaPseudomonadota	Rhizobiales	Hyphomicrobiaceae	Hyphomicrobium	0.00819867	0.00594269	0.00899024
ca115cf3fab3c8539b6c954689ce777a	Bacteria	Bacillota	Negativicutes	Veillonellales-Selenomonadales	Sporomusaceae	Pelosinus	0	0.00211823	0.000775176
ca3746b334ea75cfe1571535a25c4165	Bacteria	Pseudomonadota	GammaPseudomonadota	Burkholderiales	Comamonadaceae	Rhodoferax	0.108349	0.395844	0.0752535
ca7a359bb57f3a80f0c8e4e51cf1cabf	Bacteria	Bacillota	Bacilli	Bacillales	Planococcaceae	Caryophanon	0.00255484	0	0
caabfd0daf1091ffc58640fea478011b	Bacteria	Pseudomonadota	GammaPseudomonadota	Enterobacterales	Morganellaceae	Candidatus_Curculioniphilus	0.0985174	0.0226824	0.044667
cb9470f849320c7a361387bdd917278c	Bacteria	Pseudomonadota	GammaPseudomonadota	Pasteurellales	Pasteurellaceae	unidentified	0.00178635	0	0
cbbd0818c0f540b875c23348a5c3f63e	Bacteria	Bacillota	Bacilli	Erysipelotrichales	Erysipelotrichaceae	Catenisphaera	0	0	0.00107814
cc141890f0c2cd9ce45e1ef255a92a05	Bacteria	Bacteroidota	Bacteroidia	Flavobacteriales	Flavobacteriaceae	Flavobacterium	0.211764	1.08501	1.37761
cc3c1b545c19bcf0246a33ec5d7df215	Bacteria	Bacteroidota	Bacteroidia	Chitinophagales	Chitinophagaceae	unidentified	0.114155	0.11451	0.0984075
cc465b18f37cb7e609cff5ba5ed2bffe	Bacteria	Bacillota	Clostridia	Oscillospirales	Ruminococcaceae	Negativibacillus	0.0136753	0	0
cca37294109d1c7e1c416edfadd29490	Bacteria	Pseudomonadota	GammaPseudomonadota	Pseudomonadales	Moraxellaceae	[Agitococcus]_lubricus_group	0	0	0
ccdfb21f0daae5b65945ce26506e67e0	Bacteria	Pseudomonadota	GammaPseudomonadota	Burkholderiales	Oxalobacteraceae	Noviherbaspirillum	0.0107672	0.0355268	0.059943
ccecbe5e49bf7596068d289f0904ec71	Bacteria	Pseudomonadota	GammaPseudomonadota	Burkholderiales	Methylophilaceae	Methylotenera	0.00482581	0.0101956	0.0127449
cd0247651a175d7bfb70de04713b481b	Bacteria	Pseudomonadota	AlphaPseudomonadota	Rhizobiales	Rhizobiaceae	Pseudochrobactrum	0.146992	0.132275	0.508606
cd133feb67dd6a7a3d70af37c88f454e	Bacteria	Bacteroidota	Bacteroidia	Flavobacteriales	Weeksellaceae	Algoriella	0.000750632	0	0
cd25207380f3a9303e99f3f864fc92c6	Bacteria	Patescibacteria	Parcubacteria	Candidatus_Nomurabacteria	Candidatus_Nomurabacteria	Candidatus_Nomurabacteria	0.00277622	0.00220544	0.00290228
cd507e03a2b27ebe7ccf49dd65af7204	Bacteria	Planctomycetota	Planctomycetes	Planctomycetales	Schlesneriaceae	Schlesneria	0.00235683	0	0.00373918
cdae22a445d01e0041ba9941139bfdd0	Bacteria	Pseudomonadota	GammaPseudomonadota	Burkholderiales	Neisseriaceae	uncultured	0.00235308	0	0
ce02922c0724b0b420666893c07e3071	Bacteria	Pseudomonadota	AlphaPseudomonadota	Rhizobiales	Kaistiaceae	Kaistia	0.0160873	0.0696692	0.0281518
ce0b6cd7890d0e140b44f877c411fa8f	Bacteria	Bacillota	Clostridia	Oscillospirales	Ruminococcaceae	CAG-352	0	0.00121792	0
ce838a42328ae2941ef2e7d4f8a0c387	Bacteria	Acidobacteriota	Acidobacteriae	Acidobacteriales	Acidobacteriaceae_(Subgroup_1)	Acidicapsa	0.0360425	0.00249888	0.00830998
cf5b4bb584508dbac6936f9ba96249b6	Bacteria	Chloroflexota	Anaerolineae	Anaerolineales	Anaerolineaceae	Anaerolinea	0	0.00124944	0
cfb4c568955e8399bac80acefd1bf364	Bacteria	Pseudomonadota	GammaPseudomonadota	Enterobacterales	Enterobacterales	Gibbsiella	0	0	0.0041131
cfe2c67095032ed0abe0acc8bbd9335c	Bacteria	Actinomycetota	Actinobacteria	Frankiales	Nakamurellaceae	Nakamurella	0.272753	0.501145	0.373193
cffec8a7bc9d0da236e162cff37846d4	Bacteria	Pseudomonadota	AlphaPseudomonadota	Rhodobacterales	Rhodobacteraceae	Amaricoccus	0	0.0121618	0
d035f836df8ed41e855cbd13303a9b43	Bacteria	Bacillota	Clostridia	Lachnospirales	Lachnospiraceae	[Eubacterium]_hallii_group	0.00148863	0	0.00997961
d07fc12f80c19476091268a011e16014	Bacteria	Verrucomicrobiota	Chlamydiae	Chlamydiales	Simkaniaceae	Candidatus_Rhabdochlamydia	0.000750632	0	0.00381616
d0b4de74c015deb2a4367d6baf97d959	Bacteria	Cyanobacteria	Cyanobacteriia	Cyanobacteriales	Nostocaceae	unidentified	0	0.00624719	0
d0c366d700ef06560c0a75151848a494	Bacteria	Pseudomonadota	GammaPseudomonadota	GammaPseudomonadota_Incertae_Sedis	Unknown_Family	Candidatus_Berkiella	0	0	0
d0ccde34000cef8c90b36ff86b0633ff	Bacteria	Bacteroidota	Bacteroidia	Cytophagales	Spirosomaceae	uncultured	0.00150177	0	0
d145ba748c139c949ce92610fa086b04	Bacteria	Planctomycetota	Planctomycetes	Gemmatales	Gemmataceae	Fimbriiglobus	0.00655846	0.00616434	0.00323441
d15653db113a850998f8da96149f99fa	Bacteria	Actinomycetota	Actinobacteria	Nitriliruptorales	Nitriliruptoraceae	Nitriliruptoraceae	0	0	0
d1810669084f9069e4a96139ac53f975	Bacteria	Verrucomicrobiota	Chlamydiae	Chlamydiales	Simkaniaceae	uncultured	0	0.00254188	0
d19900ff8080fae13005ec7c1be0cfe9	Bacteria	Acidobacteriota	Thermoanaerobaculia	Thermoanaerobaculales	Thermoanaerobaculaceae	Subgroup_10	0.00638079	0.011625	0.015699
d1bec9c93c5ef69bf476cd3361bbf4db	Bacteria	Bacillota	Bacilli	Erysipelotrichales	Erysipelotrichaceae	Dubosiella	0	0	0
d1e16f99b8b7b00f99d253efb8623c4d	Bacteria	Pseudomonadota	GammaPseudomonadota	JG36-TzT-191	JG36-TzT-191	JG36-TzT-191	0	0	0.00164963
d203df5ebbabe4e5ae5906132fddb133	Bacteria	Bacillota	Clostridia	Lachnospirales	Lachnospiraceae	Tyzzerella	0.0118601	0	0.00164963
d21f5da6f82680b51caa2fd1d1868efa	Bacteria	Pseudomonadota	AlphaPseudomonadota	Rhizobiales	Beijerinckiaceae	Methylocella	0.298313	0.0104602	0.0301909
d24c59fc6142eb00d05b5f64fd6da39c	Bacteria	Pseudomonadota	AlphaPseudomonadota	Elsterales	uncultured	uncultured	0.0335466	0.0046926	0.0201553
d294afbdfe8e32d772413bcae59257b7	Bacteria	Campilobacterota	Campylobacteria	Campylobacterales	Campylobacteraceae	Campylobacter	0.0178716	0.00226041	0.00224351
d2ada70960802e27025db47aaf36dc87	Bacteria	Bacillota	Bacilli	Bacillales	Marinococcaceae	Natribacillus	0	0.00677834	0
d2be9d348324d10c56a3d700fc0148d5	Bacteria	Actinomycetota	Actinobacteria	Frankiales	Frankiaceae	Jatrophihabitans	0.893169	0.726718	0.853624
d2ce663287398517768d4f430b7b7c1c	Bacteria	Bacteroidota	Bacteroidia	Cytophagales	Hymenobacteraceae	Hymenobacter	0.985018	2.0775	2.73339
d2dade14bc29afb9a93761390c984268	Bacteria	Pseudomonadota	AlphaPseudomonadota	Acetobacterales	Acetobacteraceae	Roseomonas	0.11791	0.180909	0.198163
d2fdb50db9962bb0e25b3ef59c368959	Bacteria	Planctomycetota	Planctomycetes	Gemmatales	Gemmataceae	Zavarzinella	0.00145576	0.00321699	0.00337519
d31dcedb04017ffcd5a37d561d9405c2	Bacteria	Pseudomonadota	AlphaPseudomonadota	Elsterales	URHD0088	URHD0088	0.00218364	0	0.00107814
d33d84f90d2924040cf2eb66c7abe2fc	Bacteria	Bacillota	Bacilli	Lactobacillales	Lactobacillaceae	Lactobacillus	0.0490235	0.342557	0.456024
d35ff93c1c2e94cca673ac529348541e	Bacteria	Bdellovibrionota	Bdellovibrionia	Bdellovibrionales	Bdellovibrionaceae	Bdellovibrio	0.0980995	0.0985498	0.0697718
d38386ac281c16e656d1556709d05cf3	Bacteria	Bacillota	Bacilli	Erysipelotrichales	uncultured	uncultured	0.00416816	0	0
d3af0ec3fb563be1730fa6a075f0c7f4	Bacteria	Pseudomonadota	GammaPseudomonadota	Burkholderiales	Comamonadaceae	Variovorax	0.294574	1.17325	0.686618
d445ef805fbda1b5fa3683347ed8bc09	Bacteria	Pseudomonadota	AlphaPseudomonadota	Rickettsiales	Rickettsiaceae	Rickettsia	0.00510607	0.0111997	0.00271312
d4a0a0b5c8f4fa0eac49e0bec46868cb	Bacteria	Pseudomonadota	AlphaPseudomonadota	Rickettsiales	Rickettsiaceae	uncultured	0.0225412	0.00908548	0.00924178
d5d57cb6cd58bbf4c2ff6236312b124e	Bacteria	Planctomycetota	Planctomycetes	Isosphaerales	Isosphaeraceae	Aquisphaera	0.0124438	0.00249252	0.0137309
d6170548b903f79b79494fd3f02c6f0f	Bacteria	Cyanobacteria	Cyanobacteriia	Oxyphotobacteria_Incertae_Sedis	Unknown_Family	Phormidium_CYN64	0.00218572	0.00136606	0.000989276
d6593f60cb60e2af28ba322db25121bc	Bacteria	Pseudomonadota	AlphaPseudomonadota	Acetobacterales	Acetobacteraceae	unidentified	1.65573	0.724343	0.928922
d675b4ae0b234a87c5affec7197f7b1b	Bacteria	Pseudomonadota	AlphaPseudomonadota	Rhizobiales	Xanthobacteraceae	Rhodopseudomonas	0.0376454	0.100491	0.0749228
d69dbeb4886b17e9f37089d97d309997	Bacteria	Planctomycetota	Planctomycetes	Planctomycetales	Rubinisphaeraceae	uncultured	0	0	0.000808604
d6cca426de25909e332fd9cfe520f83c	Bacteria	Verrucomicrobiota	Chlamydiae	Chlamydiales	unidentified	unidentified	0.00109493	0	0.00242581
d703a1b323910b4f26ab2f663e1b30d2	Bacteria	Pseudomonadota	AlphaPseudomonadota	Sphingomonadales	Sphingomonadaceae	Sphingorhabdus	0	0.00942251	0
d7a0b61ae08bf9de79a4ed5f8fe8c444	Bacteria	Planctomycetota	Phycisphaerae	Tepidisphaerales	WD2101_soil_group	WD2101_soil_group	0.682437	0.0902196	0.138866
d873ecda8d21d14f825ecb1c1917534b	Bacteria	Actinomycetota	Actinobacteria	Frankiales	Sporichthyaceae	Longivirga	0	0.00136606	0.00337519
d8c6e17bcd1646962d4e5b908f964753	Bacteria	Bacteroidota	Rhodothermia	Rhodothermales	Rhodothermaceae	uncultured	0	0	0
d91a366ec0e50a0e11a26a5624ef938e	Bacteria	Pseudomonadota	GammaPseudomonadota	Burkholderiales	Comamonadaceae	uncultured	0.167652	0.111035	0.233652
d93e409d6a4f5130b2f1e1699decf856	Bacteria	Bacillota	Clostridia	Peptostreptococcales-Tissierellales	Peptostreptococcales-Tissierellales	Peptoniphilus	0.000546565	0	0
d93ec06baaa7fc26caf19f47b414d8c3	Bacteria	Bacillota	Bacilli	Bacillales	Bacillaceae	uncultured	0.0296968	0.00797525	0
d9b84585a95ef9156ebb1107d464f0dd	Bacteria	Bdellovibrionota	Oligoflexia	Silvanigrellales	Silvanigrellaceae	Silvanigrella	0	0.000608961	0.00192868
d9c2fb5408c4596dfdd88319674acdce	Bacteria	Bacillota	Negativicutes	Veillonellales-Selenomonadales	Selenomonadaceae	Megamonas	0.0341338	0	0
d9cb72af74a35359f62e5a9ee9a99667	Bacteria	Patescibacteria	Gracilibacteria	Gracilibacteria	Gracilibacteria	Gracilibacteria	0	0	0.00161721
d9ffc2cf4b079e82cafba4bf81e37b09	Bacteria	Bacteroidota	Bacteroidia	Sphingobacteriales	Sphingobacteriaceae	Pedobacter	2.36328	3.2232	3.39987
da0cb83499ad755dc6e19a8cae9d09e0	Bacteria	Pseudomonadota	AlphaPseudomonadota	Rhodobacterales	Rhodobacteraceae	Ketogulonicigenium	0	0	0
da96578ff1ca89aed029675b4c825780	Bacteria	Bacillota	Clostridia	Lachnospirales	Lachnospiraceae	Anaerostipes	0	0.00461711	0
da9a8ebd5a29a2af370ce37977c0cac8	Bacteria	Actinomycetota	Actinobacteria	Micrococcales	Micrococcaceae	Citricoccus	0	0	0
db1b276d5449410f93a4cd7f5aa85b97	Bacteria	Pseudomonadota	GammaPseudomonadota	Burkholderiales	Methylophilaceae	Methylobacillus	0.00218364	0.00893436	0.00613582
dba10b9046315083bd36d5de05fb31c7	Bacteria	Pseudomonadota	AlphaPseudomonadota	Rhodobacterales	Rhodobacteraceae	Pseudorhodobacter	0.00761202	0.0235157	0.00571012
dba5233fb74a5a111e8da58b7acc41c7	Bacteria	Pseudomonadota	GammaPseudomonadota	Enterobacterales	Pectobacteriaceae	Lonsdalea	0.0929355	0.192503	0.854255
dbac5f0a8c79c0c6a4879ea77e1a389b	Bacteria	Bacillota	Bacilli	Bacillales	Bacillaceae	Fictibacillus	0	0	0.00323441
dbd1296231df1636d9526d968869580f	Bacteria	Bacteroidota	Bacteroidia	Bacteroidales	Paludibacteraceae	uncultured	0	0.0020771	0
dbd71c88f2319b164061e72feb16a127	Bacteria	Pseudomonadota	GammaPseudomonadota	Burkholderiales	Rhodocyclaceae	uncultured	0	0	0.00329927
dc432999120ffdf4b4002a397132cb83	Bacteria	Myxococcota	Myxococcia	Myxococcales	Myxococcaceae	Archangium	0	0.00124626	0
dc8bbba33a763d6e39d5bd6e9da99ed9	Bacteria	Pseudomonadota	GammaPseudomonadota	Xanthomonadales	Xanthomonadaceae	Pseudoxanthomonas	0	0.0130466	0.00975444
dcd2a7f1b96f0063b2963384b27712e8	Bacteria	Pseudomonadota	AlphaPseudomonadota	Rhizobiales	Beijerinckiaceae	Beijerinckiaceae	0.00178635	0	0
dcf88b6389786d45672e94f4069ccac9	Bacteria	Actinomycetota	Actinobacteria	Micrococcales	Dermacoccaceae	unidentified	0	0	0
ddb1fc458e6e44dcffc528bf30324356	Bacteria	Pseudomonadota	GammaPseudomonadota	Diplorickettsiales	Diplorickettsiaceae	Rickettsiella	0	0.116773	0.00751148
ddb46a0d5712550dcd419531363e7fcb	Bacteria	Bacillota	Bacilli	Paenibacillales	Paenibacillaceae	Cohnella	0	0	0.00230831
ddcef89ced01332a632609660feece52	Bacteria	Bacillota	Clostridia	Oscillospirales	Butyricicoccaceae	uncultured	0.0100049	0	0
de764c6ff4b43fa2b2133ffb70b605fe	Bacteria	Actinomycetota	Actinobacteria	Micrococcales	uncultured	uncultured	0	0	0
deba1d564268758053ebf5b72ef3176d	Bacteria	Bacillota	Clostridia	Peptostreptococcales-Tissierellales	Peptostreptococcaceae	unidentified	0	0.00761202	0
ded849fd538d3ecb0fa9831ecce5544f	Bacteria	Myxococcota	Myxococcia	Myxococcales	Myxococcaceae	uncultured	0.00928774	0.0020771	0.000539069
def13868da4e262aa8dfd3411dee5e88	Bacteria	Actinomycetota	Thermoleophilia	Solirubrobacterales	67-14	67-14	0.406305	0.164779	0.129507
df18b570d72ae821d9f25e1606408114	Bacteria	Planctomycetota	Planctomycetes	Gemmatales	Gemmataceae	uncultured	0.0236683	0.019088	0.0240068
df3d6113f855e22f2a6d44e60f01baa7	Bacteria	Bacillota	Clostridia	Peptostreptococcales-Tissierellales	Peptostreptococcaceae	Romboutsia	0.0074161	0.0223067	0.00387588
df42172094b116351d2293616c1a5c1b	Bacteria	Cyanobacteria	Cyanobacteriia	Cyanobacteriales	Chroococcidiopsaceae	uncultured	0	0	0.00116276
df6acf6502a9736fe0c879307b255860	Bacteria	Acidobacteriota	Acidobacteriae	Acidobacteriales	Acidobacteriaceae_(Subgroup_1)	uncultured	0	0	0.00261743
df7f4f8f9af736116fc82f3be8a3442d	Bacteria	Bacteroidota	Bacteroidia	Chitinophagales	Chitinophagaceae	Puia	0.0748436	0.0358658	0.0524775
df968a3d2fc6d429efbdffbcb08a9fb2	Bacteria	Pseudomonadota	GammaPseudomonadota	Burkholderiales	Alcaligenaceae	Achromobacter	0	0.00169458	0
dfc90006d427cdd5ecc10b7e509cba36	Bacteria	Pseudomonadota	GammaPseudomonadota	Enterobacterales	Enterobacteriaceae	Shimwellia	0.00655877	0	0
e036492fedc88f02e2ebb8cec9556b08	Bacteria	Actinomycetota	Actinobacteria	Frankiales	Cryptosporangiaceae	Cryptosporangium	0	0	0.00215628
e0bbb6dbeb6fce04b65c9b559e47c398	Bacteria	Campilobacterota	Campylobacteria	Campylobacterales	Arcobacteraceae	Pseudarcobacter	0	0	0.00107814
e10fb7151d217226ffdbe0766bf6304f	Bacteria	Bacillota	Bacilli	Erysipelotrichales	Erysipelotrichaceae	Faecalibaculum	0	0	0
e11308a823cf6de6e83675c5ae0b5fdb	Bacteria	Bacteroidota	Bacteroidia	Chitinophagales	Chitinophagaceae	Parafilimonas	0.0942063	0.0184704	0.0328491
e163cd0e1d3ef95297ed77bec31063b4	Bacteria	Bacteroidota	Bacteroidia	Sphingobacteriales	Sphingobacteriaceae	uncultured	0.000893176	0.0109879	0.00232553
e1ad9d582c7f710d8826e10a8d78e0d3	Bacteria	Bacillota	Bacilli	Erysipelotrichales	Erysipelatoclostridiaceae	UCG-004	0.00546124	0.000608961	0
e1be1c3b5e0fea9f72b6263bf2adbe4f	Bacteria	Cyanobacteria	Cyanobacteriia	Cyanobacteriales	Nostocaceae	Stigonema_SAG_48.90	0.00525443	0	0
e1cd3f1abbecf092c2ae1fe834301e33	Bacteria	Pseudomonadota	AlphaPseudomonadota	Sphingomonadales	Sphingomonadaceae	Sphingoaurantiacus	0.289406	0.0470243	0.0711005
e1d098412c88700cbd3c119e7c62f2ca	Bacteria	Bacillota	Bacilli	Lactobacillales	Aerococcaceae	Aerococcus	0	0	0
e1e3e57467657cf908e4d59058ecf4de	Bacteria	Bacteroidota	Bacteroidia	Flavobacteriales	Flavobacteriaceae	Gelidibacter	0.594686	0	0.220905
e1ea0114f3975910313fe3469303ab5a	Bacteria	Bacteroidota	Bacteroidia	Flavobacteriales	Blattabacteriaceae	Candidatus_Uzinura	0	0	0
e2ce2b076684b8578040ef31081dfaba	Bacteria	Bacillota	Clostridia	Lachnospirales	Lachnospiraceae	Acetitomaculum	0	0	0.00107814
e2d64010fdc0eb769231aa0996f32394	Bacteria	Pseudomonadota	GammaPseudomonadota	Burkholderiales	Methylophilaceae	Methylophilus	0.00109313	0	0
e2d8e81210e05572867e53fbcdd746fd	Bacteria	Bacillota	Clostridia	Clostridiales	Clostridiaceae	Candidatus_Arthromitus	0	0.00416479	0.00371168
e2e66c93d55a2d6166f43e44f100e86f	Bacteria	Bacillota	Bacilli	Staphylococcales	Staphylococcaceae	Aliicoccus	0	0.116202	0
e34995e8c6e90e6b3e30b9d918a63e74	Bacteria	Pseudomonadota	GammaPseudomonadota	Alteromonadales	Alteromonadaceae	Rheinheimera	0.00254759	0	0
e4fccfa25d9989f937484f15c0924bb8	Bacteria	Actinomycetota	Acidimicrobiia	Microtrichales	Ilumatobacteraceae	CL500-29_marine_group	0.0767604	0.101966	0.0862151
e55240c55fc9c531e7472932ed631811	Bacteria	Pseudomonadota	AlphaPseudomonadota	Sphingomonadales	Sphingomonadaceae	Sphingopyxis	0.158002	0.0165247	0.0787499
e554a6e2d86a1bba90b94b73b7ea7a33	Bacteria	Bacillota	Bacilli	Erysipelotrichales	Erysipelotrichaceae	uncultured	0.0050413	0.00169458	0
e568a72682040f95fe795210f12bc040	Bacteria	Bacteroidota	Kapabacteria	Kapabacteriales	Kapabacteriales	Kapabacteriales	0.00982951	0.00234895	0.00158378
e571c52c8c600e3a2894838cd1d75c60	Bacteria	Bacteroidota	Bacteroidia	Bacteroidales	Porphyromonadaceae	Porphyromonas	0.00254759	0.00252543	0.00193794
e68fab778eae8519d36da385a70c8cdc	Bacteria	Cyanobacteria	Vampirivibrionia	Obscuribacterales	Obscuribacteraceae	Candidatus_Obscuribacter	0.00366527	0	0.000659517
e6988a4abca03ca1cd401028a7392dcd	Bacteria	Verrucomicrobiota	Chlamydiae	Chlamydiales	Parachlamydiaceae	uncultured	0.00519597	0	0.00920037
e6a6eb8a45b45687a76a3802dab41f3d	Bacteria	Bacillota	Bacilli	Bacillales	Bacillaceae	Virgibacillus	0.0940892	0.0112509	0.0165479
e6c1207398bd68497cd12db366e967d3	Bacteria	Bacillota	Bacilli	Mycoplasmatales	Mycoplasmataceae	Ureaplasma	0.0106706	0.00416479	0.00659026
e6d993205fe17bf81fc006df32c080a7	Bacteria	Pseudomonadota	GammaPseudomonadota	Burkholderiales	Nitrosomonadaceae	MND1	0	0	0.00235898
e70ea086af7238e1d7addef62a9e2fde	Bacteria	Actinomycetota	Acidimicrobiia	Microtrichales	Microtrichaceae	Candidatus_Microthrix	0.0148173	0	0.00263807
e7633f7cd02818be3e46bd6bae183eb2	Bacteria	Pseudomonadota	GammaPseudomonadota	Enterobacterales	Enterobacteriaceae	unidentified	0.913449	5.52208	0.212527
e7ee039a9afa7483baa7942da742d31f	Bacteria	Actinomycetota	Thermoleophilia	Solirubrobacterales	Solirubrobacteraceae	uncultured	0.127356	0.124472	0.134116
e84254bae6344c160efbdc9ba0fab974	Bacteria	Pseudomonadota	GammaPseudomonadota	Burkholderiales	Alcaligenaceae	Paenalcaligenes	0.0459827	0.00506225	0.00591502
e8760cf937f7c56f388862aacdcde529	Bacteria	Cyanobacteria	Cyanobacteriia	Cyanobacteriales	Cyanobacteriales_Incertae_Sedis	uncultured	0	0	0
e8ba0d09f7579c04b32e3fef8d25a413	Bacteria	Bacteroidota	Bacteroidia	Cytophagales	Spirosomaceae	Arcicella	0	0.00332336	0.00306372
e8dcb1f1cb791c2b4710922ddd6ed311	Bacteria	Myxococcota	Polyangia	unidentified	unidentified	unidentified	0	0	0.00144651
e8e342285f7b518cf6d54f88164a75df	Bacteria	Actinomycetota	Actinobacteria	Micrococcales	Demequinaceae	Demequina	0	0.0122857	0
e91c540ee7ccd3819c802961a2d36dc2	Bacteria	Bacillota	Bacilli	Lactobacillales	Carnobacteriaceae	uncultured	0	0.027056	0
e9469d1b153736340d9336e587e6c6a2	Bacteria	Bacillota	unidentified	unidentified	unidentified	unidentified	0	0	0
e96e92e45222f055dfddbd89a4b44c9c	Bacteria	Planctomycetota	Planctomycetes	Pirellulales	Pirellulaceae	Pir4_lineage	0.000727882	0	0.0028646
e9a3ac85375e1e99cfabd4e90906d5f5	Bacteria	Acidobacteriota	Blastocatellia	Pyrinomonadales	Pyrinomonadaceae	RB41	0.000546565	0.00587366	0.0133573
eb09023897b016ecce917472cc76ad99	Bacteria	Pseudomonadota	GammaPseudomonadota	Pseudomonadales	Moraxellaceae	Moraxella	0	0.00124944	0.00247445
eb13c913ba2ef0788902f278b9afa82f	Bacteria	Actinomycetota	Coriobacteriia	Coriobacteriales	unidentified	unidentified	0.0011909	0	0
eb6449c4af1677fd38be191e48a8cb66	Bacteria	Actinomycetota	Actinobacteria	Propionibacteriales	Nocardioidaceae	Marmoricola	0.135233	0.19095	0.47041
eb719cff6ced88c2b4ecc55342fca97b	Bacteria	Bacillota	Clostridia	Oscillospirales	Ruminococcaceae	Subdoligranulum	0	0	0.00224351
ebb5d9c245707684059251ac2bdf1970	Bacteria	Dependentiae	Babeliae	Babeliales	UBA12409	UBA12409	0	0	0.00134767
ebbb7c228dabc8b825e636a57bafeb4e	Bacteria	Planctomycetota	Planctomycetes	Planctomycetales	Rubinisphaeraceae	Planctomicrobium	0	0	0
ebc17679fdfc10d5b0cc2fabcadb0aab	Bacteria	Actinomycetota	Actinobacteria	Frankiales	Frankiaceae	Frankia	0.033967	0.00635469	0.0289288
ebc6ff5c303fe014fb19eab07b489e3f	Bacteria	Actinomycetota	Coriobacteriia	Coriobacteriales	Eggerthellaceae	Slackia	0.0148483	0.00800628	0.00558127
ebdef55bff764446c1a7eab910037ba3	Bacteria	Bacillota	Bacilli	Lactobacillales	unidentified	unidentified	0	0	0
ebe8a5fd12e77dc95a72c0743b7154ab	Bacteria	Abditibacteriota	Abditibacteria	Abditibacteriales	Abditibacteriaceae	Abditibacterium	0.287602	0.32971	0.43459
ec23d094f9ca8f827cb7ac3be991442b	Bacteria	Acidobacteriota	Subgroup_5	Subgroup_5	Subgroup_5	Subgroup_5	0.00114727	0	0
ec70c4d3dbf1f87faa40087736eb0a2e	Bacteria	Patescibacteria	Saccharimonadia	Saccharimonadales	Saccharimonadaceae	TM7a	0.0340653	0.140634	0.103266
ece471f7134ab34c2371bd69355ae24f	Bacteria	Pseudomonadota	GammaPseudomonadota	Burkholderiales	Nitrosomonadaceae	mle1-7	0.0011909	0	0
ed29a7ad6d2ccb8cc107d4fc250880fa	Bacteria	Bacillota	Clostridia	Lachnospirales	Lachnospiraceae	Lachnospiraceae_NK3A20_group	0	0	0.0173212
ed4591bcc199ff9376feff29cdad7505	Bacteria	Verrucomicrobiota	Verrucomicrobiae	Pedosphaerales	Pedosphaeraceae	unidentified	0.00240284	0	0
ed5a93a7635a8fd59509a6d0babbd325	Bacteria	Planctomycetota	Planctomycetes	Isosphaerales	Isosphaeraceae	unidentified	0.00940202	0.00962273	0.00809925
edb004026326ebefaa878ccf81c48c83	Bacteria	Pseudomonadota	GammaPseudomonadota	GammaPseudomonadota_Incertae_Sedis	Unknown_Family	Unknown_Family	0.0138691	0.0134814	0.00112176
edc28452aea1aa95cacf8533c05e297a	Bacteria	Gemmatimonadota	Longimicrobia	Longimicrobiales	Longimicrobiaceae	Longimicrobiaceae	0.00564304	0.000913442	0.00343361
edf150c29950bdb99bcbf3f9e346e21b	Bacteria	Pseudomonadota	GammaPseudomonadota	Burkholderiales	Rhodocyclaceae	Methyloversatilis	0.00145576	0	0
ee220def1b17c55a5af2ecab4f8c8704	Bacteria	Pseudomonadota	GammaPseudomonadota	Xanthomonadales	Rhodanobacteraceae	Rudaea	0.00291153	0	0.000373918
ee302af8818b853d7d68bf49b8ffb05f	Bacteria	Bacillota	Clostridia	Oscillospirales	UCG-011	UCG-011	0	0	0
ee30cfd2cc4b9d3fa66c5b70bc5ca361	Bacteria	Pseudomonadota	AlphaPseudomonadota	Rhodospirillales	Rhodospirillaceae	uncultured	0.00327547	0.0025411	0.00269535
ee7da4e5d23045e951f925b35f0e6994	Bacteria	Bacteroidota	Bacteroidia	Flavobacteriales	Weeksellaceae	unidentified	0.0296435	0.0416492	0.230648
eef182c4e606ea889cceeb00396512fb	Bacteria	RCP2-54	RCP2-54	RCP2-54	RCP2-54	RCP2-54	0.000893176	0.00166592	0
efc0f1fa22c9913425d1b3c17c062bc0	Bacteria	Pseudomonadota	GammaPseudomonadota	Enterobacterales	Morganellaceae	Incertae_Sedis	0	0	0.00956588
efe8b0e9ece6a39e830251c73785041b	Bacteria	Bacillota	Bacilli	Lactobacillales	Carnobacteriaceae	Marinilactibacillus	0	0	0
effd2e16f855319b019f1a1f2981167d	Bacteria	Pseudomonadota	AlphaPseudomonadota	Rhizobiales	Devosiaceae	Arsenicitalea	0.0159791	0.152154	0.0213187
f0247e1f72b19396d8f5cb7d7fa5b218	Bacteria	Pseudomonadota	GammaPseudomonadota	Burkholderiales	Alcaligenaceae	Derxia	0.00547465	0	0
f02f4c216369c6a2e4ee447ffe47fddd	Bacteria	Pseudomonadota	GammaPseudomonadota	Enterobacterales	Hafniaceae	Hafnia-Obesumbacterium	0.0357026	0	0.0679596
f036799d2522e2c61bc45ca7fb45b039	Bacteria	Planctomycetota	Planctomycetes	Isosphaerales	Isosphaeraceae	Singulisphaera	0.00291153	0.0020824	0.00793
f040bbe9e57aa22f7d959595f9416339	Bacteria	Actinomycetota	Actinobacteria	Micrococcales	Intrasporangiaceae	unidentified	0	0.138415	0.0255581
f0c7648ba19e0e246a6fbc8fd575ab93	Bacteria	Actinomycetota	Actinobacteria	Micrococcales	Microbacteriaceae	Microbacterium	0.0784236	0.0159021	0.0311601
f0e26333102f1f3237dc5de9d0fbd2c0	Bacteria	Pseudomonadota	AlphaPseudomonadota	Acetobacterales	Acetobacteraceae	Roseococcus	0.0374644	0.00466011	0.00448702
f16a8b15bc24219526a9d75252505ab1	Bacteria	Bacteroidota	Bacteroidia	Cytophagales	Spirosomaceae	Spirosoma	0.396504	0.495845	0.837256
f19271fcb7e9b1f1d18c4e49bafc4eb5	Bacteria	Actinomycetota	Actinobacteria	Micrococcales	Brevibacteriaceae	Brevibacterium	0.773143	0.146117	0.180241
f1934dcc7c7aed2ac8fba83e99589151	Bacteria	Bacteroidota	Bacteroidia	Sphingobacteriales	Sphingobacteriaceae	Arcticibacter	0.00618699	0.0103333	0
f1f27804de982773258f4f7872ca584c	Bacteria	Pseudomonadota	AlphaPseudomonadota	Rhizobiales	Xanthobacteraceae	Ancylobacter	0	0.00166592	0.00441239
f2921b3d98e3dae19a4c43c99c7c95fb	Bacteria	Pseudomonadota	AlphaPseudomonadota	Rickettsiales	Rickettsiales	unidentified	0	0.000683032	0
f2c5683bb6c6119b71ebf3107786fd7f	Bacteria	Pseudomonadota	GammaPseudomonadota	Burkholderiales	Comamonadaceae	Hydrogenophaga	0.00401371	0.00395825	0.00675117
f2cbb29998f80ea0d81f9cde98ee136e	Bacteria	Bacillota	Clostridia	Clostridiales	Clostridiaceae	Clostridium_sensu_stricto_1	0.88826	1.36224	1.08482
f2dd7c0ce2e0446df072a7af3db401cf	Bacteria	Bacillota	Bacilli	Bacillales	Planococcaceae	uncultured	0.00737862	0	0
f2ddccf69492f26b8022cc0d68c76fda	Bacteria	Pseudomonadota	AlphaPseudomonadota	Sphingomonadales	Sphingomonadaceae	Sphingomonas	1.76092	1.61809	2.55264
f2e3503e884250ec215ffb8308011779	Bacteria	Bacillota	Bacilli	Brevibacillales	Brevibacillaceae	Brevibacillus	0.00364977	0	0
f3676e44cdad20fa8b92935da8333c75	Bacteria	Myxococcota	Polyangia	Polyangiales	Polyangiaceae	Pajaroellobacter	0.0927565	0.064167	0.0757388
f3931e7c09e7baa2510a4b6314415f52	Bacteria	Pseudomonadota	AlphaPseudomonadota	unidentified	unidentified	unidentified	0.062251	0.0392544	0.0219657
f39c267876208b862dbe6f7a67ccf76a	Bacteria	Bacteroidota	Bacteroidia	Flavobacteriales	Flavobacteriaceae	Aequorivita	0.15555	0.00127094	0.216608
f3c754415914f71be3abcbcab97504b8	Bacteria	Actinomycetota	Actinobacteria	Frankiales	Geodermatophilaceae	Modestobacter	0.00595451	0.00249252	0
f3ece00f603f6149f3bd2a48eacfb5fb	Bacteria	Cyanobacteria	Cyanobacteriia	Cyanobacteriales	Phormidiaceae	Tychonema_CCAP_1459-11B	0.00409667	0.0371868	0.0107043
f3fa0646ed93d3c547efc590f1b7d2fb	Bacteria	Pseudomonadota	GammaPseudomonadota	Acidiferrobacterales	Acidiferrobacteraceae	uncultured	0	0.00211823	0
f41273addf3f403f1ca1c46ed930582f	Bacteria	Bacillota	Bacilli	Lactobacillales	Listeriaceae	Brochothrix	0.026648	0.0147846	0.0431909
f41a19256ad96d9eefcd0109c8bc3be0	Bacteria	Actinomycetota	Actinobacteria	Micrococcales	Microbacteriaceae	Curtobacterium	0.0102932	0.17148	0.072063
f4305aa5a58f7a0a6f2447618748171b	Bacteria	Pseudomonadota	GammaPseudomonadota	Burkholderiales	Comamonadaceae	Polaromonas	0.105677	0.296495	0.202711
f432e01aaf5bc5987cda54376ff7eb1f	Bacteria	Bacillota	Clostridia	Lachnospirales	Lachnospiraceae	Sellimonas	0.00908283	0.00545007	0.0214452
f468b782b64f897161795535a6aa12dc	Bacteria	Chloroflexota	Chloroflexotaa	Thermomicrobiales	AKYG1722	AKYG1722	0	0.00124944	0
f470acfa7fb0ef941a58e745b00cbae6	Bacteria	Actinomycetota	Coriobacteriia	OPB41	OPB41	OPB41	0	0.00249888	0
f4ea529e85aa42912a1271a58f89f1e6	Bacteria	Verrucomicrobiota	Chlamydiae	Chlamydiales	Parachlamydiaceae	Neochlamydia	0.00655404	0.00129166	0.00271156
f5368551e9fc4f933bacc11aa5cb189b	Bacteria	Planctomycetota	Planctomycetes	Gemmatales	Gemmataceae	Telmatocola	0	0.00166592	0
f54433f01f23dd53bdf32006542f0842	Bacteria	Verrucomicrobiota	Chlamydiae	Chlamydiales	cvE6	cvE6	0.000729954	0	0.00193794
f56f2daa30017bf24e96907c898eb883	Bacteria	Bacteroidota	Bacteroidia	Sphingobacteriales	Sphingobacteriaceae	Sphingobacterium	0.332407	0.264031	0.305179
f575bb5f9ae20724539dd6e3e2ef445e	Bacteria	Pseudomonadota	AlphaPseudomonadota	Rhizobiales	Rhizobiaceae	uncultured	0.51524	0.373125	0.0488305
f58413e85075a6dead018db8a6603f90	Bacteria	Acidobacteriota	Acidobacteriae	Acidobacteriales	unidentified	unidentified	0	0	0.00224351
f5d2ade95ab8b3cd2b94132ec6c2461d	Bacteria	Bacillota	Bacilli	Paenibacillales	Paenibacillaceae	Paenibacillus	0.0254562	0.204011	0.010206
f61162f46e4d0d34194e04b76076b504	Bacteria	Bacteroidota	Bacteroidia	Cytophagales	Hymenobacteraceae	Adhaeribacter	0.00495717	0.00344846	0
f620b1c907fd410badd5021eddbfe973	Bacteria	Bacteroidota	Bacteroidia	Sphingobacteriales	Sphingobacteriaceae	Olivibacter	0	0	0
f67152a3827c6aea5ac24f302b7f778f	Bacteria	Actinomycetota	Actinobacteria	Frankiales	Sporichthyaceae	uncultured	0	0	0.0077478
f6b7686c1a4964c5af4f9997df554c09	Bacteria	Bacillota	Clostridia	Oscillospirales	Oscillospiraceae	Oscillospiraceae	0.000819847	0	0
f6c8b4bbe7a04219e12bf1387b87f88d	Bacteria	Pseudomonadota	AlphaPseudomonadota	Sphingomonadales	Sphingomonadaceae	Sandaracinobacter	0.0106003	0	0
f6fd90f6ff23cb0aa4203dd868b22243	Bacteria	Actinomycetota	Thermoleophilia	Solirubrobacterales	Solirubrobacteraceae	JCM_18997	0.000363941	0.00373878	0.00428044
f7171e55de24d2601cc7823775717bf4	Bacteria	Chloroflexota	Ktedonobacteria	C0119	C0119	C0119	0.0233852	0.0339443	0.0290044
f7786ae2f0b52ce3b1296483a9e1a1ea	Bacteria	Pseudomonadota	GammaPseudomonadota	Burkholderiales	Burkholderiaceae	Cupriavidus	0.00245954	0.00304585	0.00116276
f7bed459a6628ddfec13b90602be47b1	Bacteria	Actinomycetota	Actinobacteria	Micromonosporales	Micromonosporaceae	unidentified	0.105655	0.0629103	0.0444018
f7c11ff5853a3ebfaaa3a09685e1b819	Bacteria	Verrucomicrobiota	Verrucomicrobiae	Verrucomicrobiales	Verrucomicrobiaceae	uncultured	0.0483799	0.089358	0.0405441
f81763404d50fb360b13a26b1783c989	Bacteria	Pseudomonadota	GammaPseudomonadota	Pseudomonadales	Pseudomonadaceae	unidentified	0	0	0.0039571
f83c95a4c55012805086a990b5ca106a	Bacteria	Pseudomonadota	AlphaPseudomonadota	Sphingomonadales	Sphingomonadaceae	Parablastomonas	0	0.0743666	0.106875
f8769829d4ccfa3647b6f525ba8004d6	Bacteria	Dependentiae	Babeliae	Babeliales	Babeliales	Babeliales	0	0.00624719	0.00112176
f8d190ada2833da2783e4e9198011163	Bacteria	Bacillota	Negativicutes	Veillonellales-Selenomonadales	Selenomonadaceae	Anaerovibrio	0	0.00102455	0
f90b5cf8d2891981fbe2fe3ce1890016	Bacteria	Verrucomicrobiota	Verrucomicrobiae	Pedosphaerales	Pedosphaeraceae	Pedosphaera	0	0	0
f93b764d7ef2fc78c19f2d419cc3c5e5	Bacteria	Pseudomonadota	GammaPseudomonadota	Aeromonadales	Aeromonadaceae	Aeromonas	0.0123078	0	0.00269535
f969fc8b623870330e35b022e954c7f4	Bacteria	Bacillota	Bacilli	Lactobacillales	Carnobacteriaceae	Lacticigenium	0.010747	0	0
f9e8551401eb0f5cb0ea3a032c0f7857	Bacteria	Actinomycetota	Actinobacteria	Micrococcales	Microbacteriaceae	Clavibacter	0.00619943	0.0286193	0.000269535
fa18371d7062793ea19a315790b69117	Bacteria	Bacillota	Clostridia	Peptostreptococcales-Tissierellales	Peptostreptococcaceae	Peptoclostridium	0.182423	0.0729189	0.204021
fa1cb23310b429d677b553a815e16223	Bacteria	Bacillota	Bacilli	Lactobacillales	Carnobacteriaceae	Alkalibacterium	0	0.00593105	0.000659517
fa41cebbd39cf31590e5d891c907e3ef	Bacteria	Pseudomonadota	AlphaPseudomonadota	Rhodospirillales	Magnetospirillaceae	uncultured	0	0	0
fbfa3e4a8be05a5e654f8d60316ecb10	Bacteria	Pseudomonadota	GammaPseudomonadota	Xanthomonadales	Rhodanobacteraceae	Luteibacter	0.150903	0.206325	0.247555
fc10c9a5a08587cb92e3b699ce5f0ecb	Bacteria	Pseudomonadota	AlphaPseudomonadota	Rhizobiales	Methyloligellaceae	uncultured	0.00109313	0.00169458	0
fc672ff88dc475b143532167712d4329	Bacteria	Pseudomonadota	AlphaPseudomonadota	Caulobacterales	Caulobacteraceae	Caulobacter	0.113236	0.30457	0.299071
fc9527b9a5a39210ad4201a80fc398c8	Bacteria	Verrucomicrobiota	Verrucomicrobiae	Verrucomicrobiales	Verrucomicrobiaceae	Roseimicrobium	0.000819847	0.00423008	0.0049489
fced6b3ca711963413118022bd34b28f	Bacteria	Bacillota	Clostridia	Lachnospirales	Lachnospiraceae	Oribacterium	0.00163969	0	0
fcf573c5e46d77c1bbc1c9e0eb2e9540	Bacteria	Pseudomonadota	GammaPseudomonadota	Burkholderiales	Oxalobacteraceae	Massilia	2.24067	4.47819	6.2168
fd4122f08f57b38e1d8f9122aae574e5	Bacteria	Synergistota	Synergistia	Synergistales	Synergistaceae	Fretibacterium	0	0	0
fda64362eea390731c6bfdaa1a1a6c41	Bacteria	Pseudomonadota	GammaPseudomonadota	Enterobacterales	unidentified	unidentified	0.0577478	0.0761207	0.581285
fe29931be4c18daa89824a25e90a322a	Bacteria	Actinomycetota	Actinobacteria	Micrococcales	Intrasporangiaceae	Lapillicoccus	0	0	0
fe2f21edeaf43144e70396e27bdbc0b7	Bacteria	Spirochaetota	Leptospirae	Leptospirales	Leptospiraceae	Leptospira	0	0.00169458	0
fe43b1d7da31f9cc7fd176299763c0e3	Bacteria	Pseudomonadota	AlphaPseudomonadota	Acetobacterales	Acetobacteraceae	Gluconobacter	0	0.00296552	0
fe714ec0547cc1372a2582c0142f5dbe	Bacteria	Pseudomonadota	GammaPseudomonadota	Burkholderiales	Comamonadaceae	Sphaerotilus	0	0	0
ffb3bf7b7c32855e8d622314660e1a37	Bacteria	Bacillota	Clostridia	Oscillospirales	Oscillospiraceae	Colidextribacter	0.00327498	0	0
ffc549ac99bf71951c036b131f05b86f	Bacteria	Pseudomonadota	GammaPseudomonadota	Burkholderiales	Oxalobacteraceae	Undibacterium	0.0124521	0.0104275	0.00312397
