# Supplementary material for: Environmental Drivers on Blue Tit Nest Microbiome: An Experimental Study
Source: Ecol Evol. 2026 Jul 14;16(7):e74007. doi: 10.1002/ece3.74007 (PMC13368405; doi:10.1002/ece3.74007)
Supplement: Supplementary file 3 — Table S7: Relative abundance of fungi at the genus level according to treatment. [file ECE3-16-e74007-s003.xlsx]

## Sheet: Relativa_trat
Table S7. Relative abundance of fungi at the genus level according to treatment
OTU	Phylum	Class	Order	Family	Genus	Control	Humidity	Heat
0040d4d6fd28fb79ea1df1922e5edeb5	Chytridiomycota	Lobulomycetes	Lobulomycetales	Lobulomycetales_fam_Incertae_sedis	Lobulomycetales_gen_Incertae_sedis	0	0.000406445	0
009bea99646552053aa50cd8f783a3cd	Ascomycota	Leotiomycetes	Helotiales	Helotiaceae	Infundichalara	0	0	0.000886525
00d6679586746f2cc3e504a8a526b441	Ascomycota	Orbiliomycetes	Orbiliales	unidentified	unidentified	0.00633072	0.00768107	0.0036589
010c4285bcc4e30e17dfb7272131515a	Ascomycota	Eurotiomycetes	Onygenales	Arthrodermataceae	Arthroderma	1.60681	0.217301	0.313198
01430511c6f57dc3a7791b33e34b4f59	Basidiomycota	Agaricomycetes	Russulales	Bondarzewiaceae	Heterobasidion	0	0.00153961	0.00304611
016dacddda699309949542523d29ab8b	Basidiomycota	Dacrymycetes	Dacrymycetales	Dacrymycetaceae	unidentified	0	0	0.0117455
01c85ca3cc990efd179290210a56fca8	Ascomycota	Dothideomycetes	Mycosphaerellales	Extremaceae	Saxophila	0.0102282	0.0834132	0.0131144
01e1ace59fc9a5f664864afce7131651	Basidiomycota	Agaricomycetes	Agaricales	Tricholomataceae	Calyptella	0.00495398	0	0
0207f62394e3f546ee4b197bd5dc02c2	Ascomycota	Sordariomycetes	Hypocreales	Hypocreales_fam_Incertae_sedis	Stilbella	0	0.00417047	0
025c2af9fb80f0800710e462ac3c3b5c	Basidiomycota	Agaricomycetes	Polyporales	Polyporaceae	Trametes	0.00436749	0.00632045	0
027dccc92122835bcdbad81a44b7fef0	Basidiomycota	Agaricomycetes	Agaricales	Lycoperdaceae	Bovista	0	0	0.00574013
02ba84e4328dff081cca760162debde9	Ascomycota	Dothideomycetes	Pleosporales	Parapyrenochaetaceae	Parapyrenochaeta	0.100073	0.145134	0.133259
02e8dccaf9f2591b21472c3b78bcf52d	Ascomycota	Leotiomycetes	Rhytismatales	Rhytismataceae	Lophodermium	0.130901	0.00535335	0.0281939
02f44453b4e3b8a68393a12f32382367	Ascomycota	Pezizomycetes	Pezizales	Pezizales_fam_Incertae_sedis	Pezizales_gen_Incertae_sedis	0.00238121	0	0
032caccb46332ff1470af0de2d93ff1c	Basidiomycota	Agaricomycetes	Hymenochaetales	Tubulicrinaceae	Butlerelfia	0	0.010974	0.00102135
033b3ae0e4fc987b322ff11e830cf69b	Basidiomycota	Cystobasidiomycetes	Erythrobasidiales	Erythrobasidiaceae	Erythrobasidium	0	0.000406445	0.00195736
034985e10aa21b1de72619d602f76c82	Ascomycota	Sordariomycetes	Coniochaetales	Coniochaetaceae	Lecythophora	0.00902899	0.0224141	0.00423851
036cefcebf6ee27c88597ddfcd4f09a7	Basidiomycota	Agaricomycetes	Corticiales	Corticiales_fam_Incertae_sedis	Corticiales_gen_Incertae_sedis	0.13798	0.00596568	0.0930929
041b7586d3d36e3bb118f925190b44ba	Basidiomycota	Exobasidiomycetes	Entylomatales	Entylomataceae	Tilletiopsis	0	0	0.000516988
042e0fa06015922505d04a2f16fb17f1	Ascomycota	Saccharomycetes	Saccharomycetales	Phaffomycetaceae	Wickerhamomyces	0	0.00546669	0.0020886
0436ee2f1e408bd58ecb71fdee3fea8e	Chytridiomycota	Rhizophydiomycetes	Rhizophydiales	Rhizophydiales_fam_Incertae_sedis	Rhizophydiales_gen_Incertae_sedis	0.0150897	0.00146	0.00127155
043ac3662767a0ea1130cbacbd71a23e	Ascomycota	Leotiomycetes	Phacidiales	Phacidiaceae	Phacidium	0.218661	0.0134235	0.278602
048fdfea289c7a963763361a89f83271	Ascomycota	Eurotiomycetes	Onygenales	Ascosphaeraceae	Ascosphaera	0	0	0
049461e5de2dd0be2c66c13563f67f71	Ascomycota	Lecanoromycetes	Trapeliales	Phlyctidaceae	Phlyctis	0.0963984	0.00992148	0.0127641
04d08fd9ac0dd74fc3ac1ff9a74049d5	Basidiomycota	Agaricomycetes	Agaricales	Squamanitaceae	Cystoderma	0	0	0.0010443
04f124cdf9053b0b302a18f360f8929e	Ascomycota	Dothideomycetes	Venturiales	Venturiaceae	Sympodiella	0.0146319	0.0630774	0.0151783
050bc0accd48b225819031a41c974759	Ascomycota	Eurotiomycetes	Coryneliales	unidentified	unidentified	0	0.00194667	0
0532fb1d92f78c7405959c12358dad01	Ascomycota	Dothideomycetes	Dothideales	Dothioraceae	Perusta	0.0205348	0.15337	0.0982612
053d74367df70b9577f46ce22a164b0b	Basidiomycota	Agaricomycetes	Polyporales	Polyporales_fam_Incertae_sedis	Polyporales_gen_Incertae_sedis	0.00513085	0.0170334	0.00507747
054888aec35906b5285b498dfd092f60	Basidiomycota	Agaricomycetes	Polyporales	Polyporales_fam_Incertae_sedis	Fuscopostia	0	0	0
059b55c2fe380af212683689954d8313	Ascomycota	Dothideomycetes	Pleosporales	Lophiostomataceae	Lophiostomataceae_gen_Incertae_sedis	0	0	0.00127669
05f94c42b86eff3eeb595b83771b7ad8	Basidiomycota	Microbotryomycetes	Microbotryomycetes_ord_Incertae_sedis	Chrysozymaceae	unidentified	0.00380243	0.0049777	0.0226893
06a62eba4cb65cb07e01aeb2557a51d3	Ascomycota	Pezizomycetes	Pezizales	Pezizaceae	Iodophanus	0	0.00252309	0
06afffaf562bc0060cedc5cde76d7a53	Ascomycota	Candelariomycetes	Candelariales	Pycnoraceae	Pycnora	0.0206027	0.205873	0.035071
06e6427ff93c0c1b6c09cf0eae6673cd	Basidiomycota	Agaricomycetes	Atheliales	Atheliaceae	Athelia	0.311879	0.148088	0.108767
06f2ca316fbf3768275b4a045f960d21	Ascomycota	Lecanoromycetes	Caliciales	Physciaceae	Physconia	0.0176198	0.0355922	0.10045
0767d7e1ad13cf04afa23b901071582e	Ascomycota	Leotiomycetes	Helotiales	Helotiaceae	Helotiaceae_gen_Incertae_sedis	0.0225219	0.00183383	0.00392871
07824526921e292bef849e2e94efa9c2	Ascomycota	Dothideomycetes	Mycosphaerellales	Mycosphaerellaceae	Mycosphaerella	0	0.00142256	0
07ae4fe8163cacaee7823313339bcfa2	Basidiomycota	Agaricomycetes	Hymenochaetales	Hymenochaetales_fam_Incertae_sedis	Hymenochaetales_gen_Incertae_sedis	0.0112954	0	0
07b4972e920e4459bc26e660557c8ec1	Basidiomycota	Agaricostilbomycetes	Agaricostilbales	Agaricostilbales_fam_Incertae_sedis	Agaricostilbales_gen_Incertae_sedis	0.0419648	0.0468807	0.0497681
07f19ce721b2c2e68f2659d99f76ca3f	Ascomycota	Pezizomycetes	Pezizales	Pezizaceae	Terfezia	0	0	0.00697934
08590dc5f5549eb9283ecf636ebc851b	Ascomycota	Sordariomycetes	Hypocreales	Cordycipitaceae	unidentified	0.00197509	0	0.00939869
08b2981ef0aa13b8d0fe331fe85aecfd	Ascomycota	Sordariomycetes	Xylariales	Diatrypaceae	unidentified	0	0.000769805	0.0024367
08dbaa5f171428ddd05d166e550e5b33	Ascomycota	Eurotiomycetes	Verrucariales	Verrucariaceae	Verrucaria	0	0.00981778	0.00129247
0922d744ce0a5411ff9592bd140a5804	Ascomycota	Eurotiomycetes	Onygenales	Onygenaceae	Chrysosporium	0.0150755	0.419828	0
094f0b653f22fd594fd74f4c4198f86b	Ascomycota	Sordariomycetes	Conioscyphales	Conioscyphaceae	Conioscypha	0.00234471	0	0.00127669
095bd38749c9e457027e8c41b4784baa	Ascomycota	Dothideomycetes	Pleosporales	Phaeosphaeriaceae	Dematiopleospora	0.000846468	0.000962256	0.00171704
09617bc416c7701c0da8f82b352bbe69	Ascomycota	Orbiliomycetes	Orbiliales	Orbiliaceae	Lecophagus	0.00232314	0.0166789	0.0254453
09aa6ea02ec4ddd6a67a6bc558064b63	Ascomycota	Sordariomycetes	Hypocreales	Hypocreales_fam_Incertae_sedis	Sarocladium	0.00865579	0.217233	0.0375791
09dbc95336667031d4a57fcc671bcbc2	Basidiomycota	Cystobasidiomycetes	Cystobasidiomycetes_ord_Incertae_sedis	Microsporomycetaceae	Microsporomycetaceae_gen_Incertae_sedis	0.00588536	0.00329383	0.00629397
09e9b01a6623ca99045d4254264ddb44	Ascomycota	Dothideomycetes	Pleosporales	Torulaceae	Dendryphion	0	0	0
0a17409b617a5d9ee033bbde825d111a	Ascomycota	Sordariomycetes	Sordariales	Chaetomiaceae	Zopfiella	0	0	0
0a45f2595be8bcd5030063b34c01972e	Ascomycota	Dothideomycetes	Pleosporales	Neocamarosporiaceae	Neocamarosporium	0	0	0
0a86006dbd5d3a93292fb70cba7ee4d2	Ascomycota	Dothideomycetes	Myriangiales	Myriangiaceae	unidentified	0.000937884	0	0.0016954
0b29f9e0ebe3197fc456543e4b9acc03	Ascomycota	Dothideomycetes	Pleosporales	Lophiotremataceae	Atrocalyx	0.0394827	0.0139836	0.0118986
0b6157fee66672a3f7455575066e07c2	Basidiomycota	Tremellomycetes	Cystofilobasidiales	Mrakiaceae	Tausonia	0.260846	0.732696	0.402153
0b6878b9536dcd53ec1dc622f0865df3	Ascomycota	Leotiomycetes	Helotiales	Lachnaceae	Lachnaceae_gen_Incertae_sedis	0.0116084	0	0.0045253
0b79c6b6bb18d00fcf1bda09de1d88b3	Ascomycota	Leotiomycetes	Helotiales	Dermateaceae	Naevala	0.0902516	0.192574	0.432708
0b8eafff2d94ea5b7e8b0e67cb026f11	Ascomycota	Leotiomycetes	Erysiphales	Erysiphaceae	Podosphaera	0.0234189	0.0157006	0.000775482
0ba94f4b33ddc090a104651364fa53c3	Ascomycota	Pezizomycetes	Pezizales	Pyronemataceae	Lasiobolidium	0	0	0.0038291
0bb294c1299971a4fd32c130d764c2ac	Ascomycota	Pezizomycotina_cls_Incertae_sedis	Pezizomycotina_ord_Incertae_sedis	Pezizomycotina_fam_Incertae_sedis	Polylobatispora	0.000491106	0.001706	0.0199124
0bd35e57f90214e4f84c482eef2913af	Ascomycota	Lecanoromycetes	Caliciales	Physciaceae	Physcia	0.0135658	0.0527527	0.0246899
0bddd8a952b272283fa8379c0b7bf5ca	Ascomycota	Dothideomycetes	Mycosphaerellales	Teratosphaeriaceae	Bryochiton	0.2333	0	0
0c27c574efaf42ad864cc6f13437ff61	Ascomycota	Sordariomycetes	Sordariales	Podosporaceae	Cladorrhinum	0.00495398	0	0
0c2be8a8984d9c6cab610d5a1d7415de	Ascomycota	Dothideomycetes	Pleosporales	Phaeosphaeriaceae	Setophoma	0	0	0.00103398
0c6250784060ee1498452ef236c5cfeb	Ascomycota	Sordariomycetes	Sordariales	Chaetomiaceae	Botryotrichum	0	0.00245445	0
0c75774f7874539e2ee2e88c3149ff50	Ascomycota	Dothideomycetes	Pleosporales	Melanommataceae	Herpotrichia	0.0128071	0	0.0132776
0c8feac6048ae59b712eb98d5e945e7f	Ascomycota	Leotiomycetes	Helotiales	Leotiaceae	Gorgomyces	0.0419482	0.0481479	0.0232818
0cc5b6770728a32ce0929b07442cb202	Basidiomycota	Agaricomycetes	Polyporales	Polyporaceae	Daedaleopsis	0	0	0
0cc62a55a744940f1ddac48b7f2c54a3	Ascomycota	Candelariomycetes	Candelariales	Candelariaceae	Candelariella	0	0.00134716	0.00650364
0ce8ce1604334355de1b82342010313e	Ascomycota	Arthoniomycetes	Arthoniales	Roccellaceae	Gyrographa	0.0191849	0.0400104	0.0102317
0d0882bc4b302011aa50535eb30a3fc2	Ascomycota	Sordariomycetes	Xylariales	Beltraniaceae	Hemibeltrania	0	0	0.00127155
0d805980f7b886184e10c00c13703ce9	Ascomycota	Leotiomycetes	Leotiomycetidae_ord_Incertae_sedis	Hyphodiscaceae	Scolecolachnum	0.0224139	0	0
0d9fcaf37f8a92722f31e0c3d6740fef	Ascomycota	Dothideomycetes	Hysteriales	Hysteriaceae	Hysterobrevium	0.00436509	0.004492	0
0da2fdbb16834676f5193c07e70b26f9	Ascomycota	Sordariomycetes	Sordariales	Sordariales_fam_Incertae_sedis	Sordariales_gen_Incertae_sedis	0	0	0.00430994
0db356e04317c23bfe334b1bbb8c6d98	Ascomycota	Sordariomycetes	Hypocreales	Nectriaceae	unidentified	0.220438	0.45546	0.358882
0dc6574a5a0f8075d3351b75c81b3e4c	Ascomycota	Dothideomycetes	Pleosporales	Phaeosphaeriaceae	unidentified	0.299188	0.666128	0.811725
0deb72a046a866789fad0a904a5f6b28	Ascomycota	Dothideomycetes	Pleosporales	Fenestellaceae	Fenestella	0.00122777	0.0110438	0.0111226
0e0691e78b2975ed59e9f47bc0333670	Basidiomycota	Agaricomycetes	Corticiales	Vuilleminiaceae	Vuilleminia	0.066177	0.0365553	0.039293
0e1bf90bc092aef1b9693aa716a0da64	Ascomycota	Eurotiomycetes	Chaetothyriales	Chaetothyriales_fam_Incertae_sedis	Sarcinomyces	0	0.00680884	0
0e98d2e75e66db21c6d74ac2b706f1e7	Basidiomycota	Agaricomycetes	Agaricales	Clavariaceae	Clavulinopsis	0.00222929	0.00126154	0
0ebace9989fd8206a5ccd58583aff4a5	Basidiomycota	Agaricomycetes	Agaricales	Cortinariaceae	Flammulaster	0.00441995	0.00267667	0.0134667
0ebb94c6291218c29b2c44adae62cf64	Ascomycota	Leotiomycetes	Helotiales	Hyaloscyphaceae	Arachnopeziza	0.0524157	0.0117813	0.039777
0ee0ffa2470f4001de0003d4d45a82eb	Basidiomycota	Tremellomycetes	Tremellomycetes_ord_Incertae_sedis	Tremellomycetes_fam_Incertae_sedis	Tremellomycetes_gen_Incertae_sedis	0.00297239	0.0184559	0.0191369
0efe45eb464bae2b8eeb38ddcd75c307	Ascomycota	unidentified	unidentified	unidentified	unidentified	7.17381	10.5584	10.0325
0fc48ed076681b422088519ce98b9c78	Chytridiomycota	Spizellomycetes	Spizellomycetales	Spizellomycetales_fam_Incertae_sedis	Spizellomycetales_gen_Incertae_sedis	0.0705686	0.0481866	0.0664662
0fc5cab3719d6a8b2523849fa2693063	Ascomycota	Dothideomycetes	Dothideales	Dothideaceae	Celosporium	0.130206	0.098428	0.231696
0fee5ea38390d0e5f2d54f1d0af3e240	Ascomycota	Leotiomycetes	Helotiales	Helotiaceae	Helotium	0.00833423	0.0139797	0.0284949
10333084bc6895a8ea6675aa0fee93bd	Basidiomycota	Agaricomycetes	Agaricales	Inocybaceae	Inocybe	0.0330361	0.000962256	0.0117739
1052aab7dd065624aabea92c28b2a943	Ascomycota	Sordariomycetes	Hypocreales	Stachybotryaceae	Myrothecium	0	0.00171725	0
10761a01c6903d74c0c0497c4a6cb900	Ascomycota	Eurotiomycetes	Chaetothyriales	Herpotrichiellaceae	Phialophora	0	0.00203222	0.00103023
10b2c8524667722cd2941367f7b9789d	Ascomycota	Leotiomycetes	Triblidiales	Triblidiaceae	Triblidium	0	0	0.00132979
110c9573a336d9e94f56f4507684f7cd	Ascomycota	Lecanoromycetes	Lecanorales	Ramalinaceae	Ramalina	0.0146211	0.0277669	0.073637
111387fccf3f238ac766b9311b6c8592	Basidiomycota	Agaricomycetes	Polyporales	Steccherinaceae	Steccherinum	0	0	0.00190733
11275b61b9c0ac16cbd55fb35b17f540	Ascomycota	Pezizomycetes	Pezizales	Pyronemataceae	Pseudotricharina	0	0	0
1131033096a4f9a2793ea31524458161	Ascomycota	Sordariomycetes	Sordariales	Lasiosphaeriaceae	Apiosordaria	0	0	0
11a7a84a9ae92124309898632c3a0865	Basidiomycota	Agaricomycetes	Boletales	Sclerodermataceae	Scleroderma	0	0	0.000635776
11d493a50b503dc73c194ce802e68245	Ascomycota	Sordariomycetes	Xylariales	Diatrypaceae	Peroneutypa	0	0.000490643	0
11d958470e2e23693bb4a15972dcc1f2	Ascomycota	Leotiomycetes	Helotiales	Hyaloscyphaceae	Trichopezizella	0	0.00230942	0.00668565
11de93c5f03b70a047ff9520b71ec3eb	Ascomycota	Dothideomycetes	Pleosporales	Didymellaceae	Phoma	0.014239	0.0193927	0.0140436
11fdac041dc97c6974cf71ecf510c0b9	Basidiomycota	Exobasidiomycetes	Entylomatales	Entylomataceae	Entylomataceae_gen_Incertae_sedis	0.000937884	0.00171725	0
122a2767772319286fceb51578d2e16b	Ascomycota	Leotiomycetes	Helotiales	Rutstroemiaceae	unidentified	0.00965981	0.0360203	0.0867017
125c0d4304476d0a979b68de74390576	Basidiomycota	Agaricomycetes	Polyporales	Fomitopsidaceae	Amyloporia	0	0.003658	0.00102135
127142ec5f1440731f5ea6665d4a8bd8	Ascomycota	Coniocybomycetes	Coniocybales	Coniocybaceae	Chaenotheca	0	0	0.00361892
12c2341146d8bbe0482b59c009833c9e	Basidiomycota	Tremellomycetes	Trichosporonales	Trichosporonaceae	unidentified	0	0.0966322	0.00171704
136bb170fe5c7ba542507dd2ecb283c8	Mortierellomycota	Mortierellomycetes	Mortierellales	Mortierellaceae	Linnemannia	0.148391	0.0200537	0.11444
138d0268743803fdd3db2b829dbebd70	Ascomycota	Dothideomycetes	Patellariales	Patellariales_fam_Incertae_sedis	Glyphium	0.0016019	0	0.0172736
139bcfd67c2618b0b4cec38b16ca7e84	Basidiomycota	Tremellomycetes	Cystofilobasidiales	Cystofilobasidiales_fam_Incertae_sedis	Cystofilobasidiales_gen_Incertae_sedis	0	0	0.00332447
139c2dc2c8eb8b249d24c0de64be5f7c	Ascomycota	Lecanoromycetes	Ostropales	Graphidaceae	Diploschistes	0.00266983	0	0
13bddfb07469dbcbce29bd1e1a540545	Ascomycota	Eurotiomycetes	Chaetothyriales	Herpotrichiellaceae	Capronia	0.0566613	0.0185055	0.0303917
13c6357e0f710104ac4346574b669959	Ascomycota	Sordariomycetes	Hypocreales	Amplistromataceae	Amplistromataceae_gen_Incertae_sedis	0	0	0
13d6e1d2c000ec1bf69a462bfb5c823c	Ascomycota	Dothideomycetes	Myriangiales	Myriangiales_fam_Incertae_sedis	Myriangiales_gen_Incertae_sedis	0.558909	0.656103	0.851654
13fa0273dbf208027f9bd25b98a1f0dc	Ascomycota	Leotiomycetes	Helotiales	Hyaloscyphaceae	Hyphodiscus	0.0102741	0.00327266	0.00653972
141a5248891efcd45016c7a63b5a4884	Ascomycota	Dothideomycetes	Mycosphaerellales	Mycosphaerellaceae	Zymoseptoria	0	0.00115471	0.0020886
1427e8f1faac45e113bc1cf859c51008	Ascomycota	Dothideomycetes	Zeloasperisporiales	Zeloasperisporiaceae	Zeloasperisporium	0	0.00390367	0.00103398
14555caf0c1b12393015054a91493498	Ascomycota	Leotiomycetes	Helotiales	Helotiaceae	Collophora	0.0654119	0.0146123	0.0284742
14a3b9ec06543028ba7c2875f52cfa34	Basidiomycota	Agaricomycetes	Trechisporales	Hydnodontaceae	Trechispora	7.29513	0.709327	0.228995
14da26b3770e9689cf7ef2b73da3c6f7	Basidiomycota	Agaricomycetes	Russulales	Russulaceae	Lactarius	0.00148825	0	0
1510c06df22486a337643ae7135d07a1	Basidiomycota	Agaricomycetes	Hymenochaetales	Hymenochaetaceae	Fuscoporia	0	0	0
1517af8d63bcfdab624d36990be8bf42	Ascomycota	Sordariomycetes	Hypocreales	Stachybotryaceae	Alfaria	0.00147332	0.559402	0.0602104
1574472a37bab8e8165f83f5ae2fc5f2	Ascomycota	Sordariomycetes	Melanosporales	Melanosporaceae	Melanospora	0	0	0
15c7437fa932bc95b4c52412e95ad7e4	Ascomycota	Dothideomycetes	Pleosporales	Montagnulaceae	Staurosphaeria	1.77819	0.182146	1.43567
15cc94f0395e4ab564a44d0d23a248dc	Basidiomycota	Agaricomycetes	Trechisporales	unidentified	unidentified	0.0453922	0.379342	0.123663
15da67386a2df600a92c166095ced882	unidentified	unidentified	unidentified	unidentified	unidentified	11.3586	5.01294	7.94574
15de7fc2c2c07977b8911762f6cd0fcc	Mortierellomycota	Mortierellomycetes	Mortierellales	Mortierellaceae	Podila	0.00422048	0	0.00576241
161271a6de716688811769a122a384c9	Ascomycota	Dothideomycetes	Capnodiales	unidentified	unidentified	0.00140683	0	0.0130911
1670c8e29a02d6242d66e859505d074a	Ascomycota	Sordariomycetes	Hypocreales	Bionectriaceae	Gliomastix	0	0	0
16d2e4a92c70a4fdf1e2e9cdaacdef4a	Ascomycota	Sordariomycetes	Xylariales	Amphisphaeriaceae	Microdochium	0.0272322	0.0173874	0.0174004
171613c807a62df25313fe021466400f	Ascomycota	Dothideomycetes	Dothideales	Dothideaceae	unidentified	0.0251518	0.0380628	0.109609
17227b03dd0a37a7f8ee5dd48bac9449	Ascomycota	Lecanoromycetes	Lecanorales	Lecanoraceae	Lecanora	0.162715	0.118273	0.20301
17422d66f902fd99413a3c59e1f95303	Ascomycota	Eurotiomycetes	Phaeomoniellales	unidentified	unidentified	0.0193445	0.00316334	0.00766014
175beabe49e7972370e61fdebea13299	Basidiomycota	Agaricomycetes	Agaricales	Psathyrellaceae	Psathyrella	0.00309015	0	0.00153203
1799fedeff6c4e3fa3d61788ed9bdd0f	Ascomycota	Dothideomycetes	Pleosporales	Didymosphaeriaceae	Bimuria	0	0.00243334	0
17a45be842f3bcc094f534f942991d18	Basidiomycota	Tremellomycetes	Tremellales	Rhynchogastremataceae	Papiliotrema	0.0963676	0.112109	0.122893
18097c2ca549905c585b1927786fda05	Chytridiomycota	Rhizophydiomycetes	Rhizophydiales	Alphamycetaceae	Betamyces	0	0.00491251	0
18358aa9222e00138790b63c27c5bc7a	Ascomycota	Leotiomycetes	Helotiales	Hyaloscyphaceae	Hyaloscyphaceae_gen_Incertae_sedis	0.224566	0.0798525	0.233781
18555e95a84718f11cefaf2715855c21	Ascomycota	Leotiomycetes	Helotiales	Cenangiaceae	Mycosphaerangium	0	0	0
188d8c22521320d0603c917788063058	Basidiomycota	Tremellomycetes	Tremellales	Cuniculitremaceae	Kockovaella	0.0204158	0.00830347	0.0108461
18c47d12341786919e199187c21ccb06	Ascomycota	Sordariomycetes	Sordariales	Chaetomiaceae	Chaetomiaceae_gen_Incertae_sedis	0.000892953	0.00231283	0
18c7513852db841bd2d010f6f68182b7	Ascomycota	Sordariomycetes	Hypocreales	Ophiocordycipitaceae	Drechmeria	0	0	0
18fc0ed4a3b3805d1e74504331680731	Ascomycota	Lecanoromycetes	Peltigerales	Pannariaceae	Pectenia	0.0183097	0.0750106	0.00596646
1908f5b4e628ea5c2015ffa147b6eeb3	Ascomycota	Eurotiomycetes	Onygenales	Onygenaceae	Castanedomyces	0	0.00662369	0
1996d5547122131d156fde49f72cd149	Ascomycota	Leotiomycetes	Helotiales	Chaetomellaceae	Pilidium	0.00213586	0.00304833	0.0148096
199defeb5e567477e4b0b3ccb49dcfb1	Ascomycota	Dothideomycetes	Mycosphaerellales	Teratosphaeriaceae	Capnocheirides	0	0.0305553	0.100956
19d149ec37ba0d3f0d28ffe209fe84b5	Basidiomycota	Agaricomycetes	Trechisporales	Hydnodontaceae	unidentified	0.000846468	0.391061	0.0574398
19ebc685e2898e75a345a3bdf428714d	Ascomycota	Sordariomycetes	Xylariales	Sporocadaceae	Nonappendiculata	0.00714362	0	0.00986055
1a12b8d3d9e1cff2843b00be969340aa	Ascomycota	Dothideomycetes	Pleosporales	Fuscostagonosporaceae	Fuscostagonospora	0.00422048	0.00850221	0.00110816
1a3a8bb03f5de9b8e9b6febc1c0d6948	Ascomycota	Dothideomycetes	Pleosporales	Podonectriaceae	Podonectria	0	0.00168206	0
1abe1cb29a1a152c212e509c584c4f83	Ascomycota	Pezizomycetes	Pezizales	Sarcoscyphaceae	Desmazierella	0	0.00340667	0
1b26d269479f3abea97bfcfa827d0df0	Basidiomycota	Agaricomycetes	Agaricales	Tricholomataceae	Leucopaxillus	0	0.00325772	0
1b812085093df2b119ae9dc156f3fb40	Ascomycota	Orbiliomycetes	Orbiliales	Orbiliaceae	Hyalorbilia	0.00946676	0.0147574	0.00678198
1b9024ec4e3033c000d4a1e9f491ff5c	Ascomycota	Dothideomycetes	Tubeufiales	Tubeufiaceae	Acanthostigma	0.00328259	0	0
1c05eddb67d63b473655ce0ac26b01c3	Ascomycota	Sordariomycetes	Chaetosphaeriales	Chaetosphaeriaceae	Chloridium	0	0.000490643	0
1c2dc85f1d9de4c3a34db5cc30a118bf	Ascomycota	Lecanoromycetes	Teloschistales	Teloschistaceae	Calogaya	0.000937884	0	0
1c69d4ccfee93b693641a05acf5c487c	Ascomycota	Dothideomycetes	Pleosporales	Phaeosphaeriaceae	Ophiobolopsis	0	0.0111772	0
1ca26cea349337166f771b208368ceae	Ascomycota	Sordariomycetes	Calosphaeriales	Pleurostomataceae	Pleurostoma	0.00281365	0.0231477	0.0191246
1ce50b7f5359610c3a8533c6c85d22ac	Ascomycota	Eurotiomycetes	Onygenales	Arthrodermataceae	Nannizzia	0.0283495	0.0169316	0.00612811
1cf5570c5a51ac6ecb00a78fee9668bd	Ascomycota	Sordariomycetes	Hypocreales	Clavicipitaceae	Pochonia	0	0.00287196	0
1d80d5781f539af99b490f1e9f3c39e1	Ascomycota	Sordariomycetes	Hypocreales	Nectriaceae	Dactylonectria	0	0.00462334	0
1d86ab58fe52695ef62c57d051c8013e	Ascomycota	Sordariomycetes	Hypocreales	Hypocreales_fam_Incertae_sedis	Fusariella	0.000990796	0.00702124	0.00110816
1d8d2a04d4a585edf6ee477261b31188	Ascomycota	Arthoniomycetes	Lichenostigmatales	Phaeococcomycetaceae	Phaeococcomyces	0.213919	0.604467	1.5124
1db7578a0c8791d4690aab327c3d4bd2	Basidiomycota	Tremellomycetes	Tremellales	Cryptococcaceae	Kwoniella	0	0.00463726	0
1e171f5f66126b6e760b2389b1bfe8b9	Ascomycota	Leotiomycetes	Phacidiales	Phacidiaceae	unidentified	0	0.00751011	0.0213812
1e9dec4585972115f112b2c291aa8ef2	Ascomycota	Eurotiomycetes	Chaetothyriales	Chaetothyriales_fam_Incertae_sedis	Neophaeococcomyces	0.00141078	0.00462566	0.0066587
1ee1805832519a808ca5ef0c538ab1e1	Fungi_phy_Incertae_sedis	Fungi_cls_Incertae_sedis	Fungi_ord_Incertae_sedis	Fungi_fam_Incertae_sedis	Fungi_gen_Incertae_sedis	0.161898	0.0452116	0.217521
1f388daa8ac6a4e6bc78dbc7f5211b09	Ascomycota	Eurotiomycetes	Chaetothyriales	Herpotrichiellaceae	Coniosporium	0.000703413	0	0.000775482
1f62488864f46abca9c36442cfa51270	Basidiomycota	Agaricomycetes	Polyporales	Irpicaceae	Efibula	0	0.00162578	0
1f9ad38bce4a1a3090d2a2fcb9bdd742	Ascomycota	Dothideomycetes	Pleosporales	Paradictyoarthriniaceae	Xenomassariosphaeria	0	0	0
1fb9b2004812233e260d98d4dcd1cb2b	Ascomycota	Leotiomycetes	Helotiales	Tricladiaceae	Spirosphaera	0.00112862	0.00340667	0.00652371
201f4b2ddc1fd7ef9ede801b68d5d261	Chytridiomycota	Spizellomycetes	Spizellomycetales	Spizellomycetaceae	Spizellomycetaceae_gen_Incertae_sedis	0	0	0
20415479c50041919877a9db2e6f0946	Ascomycota	Eurotiomycetes	Phaeomoniellales	Phaeomoniellaceae	Neophaeomoniella	0.0352664	0.0287321	0.119448
204197b74f5d77ba7f0b8ceeb2a44bc5	Ascomycota	Lecanoromycetes	GS36	GS36_fam_Incertae_sedis	GS36_gen_Incertae_sedis	0	0.000973335	0.00534142
20c2cc83d5c59a441d5ef175b94f6024	Basidiomycota	Agaricomycetes	Sebacinales	Sebacinaceae	Sebacina	0.00529855	0	0.00956519
20f4bba93465b088bf38887b6a20b3e7	Ascomycota	Dothideomycetes	Pleosporales	Didymellaceae	unidentified	0.719045	1.76177	1.5179
212e9fd38a2e5a3991b5a5a790521dbd	Basidiomycota	Exobasidiomycetes	Exobasidiales	Exobasidiaceae	Exobasidium	0.181354	0.0324006	0.040459
21c37471b4ae3abc888e41ff6fd84871	Ascomycota	Dothideomycetes	Pleosporales	Phaeosphaeriaceae	Hydeomyces	0	0.00526809	0
21e8fafe194a198c4d05f893a01a40d9	Ascomycota	Leotiomycetes	Helotiales	Helotiaceae	Phaeohelotium	0.00492389	0	0
21f490d1e0cedc0cb774f28aba012beb	Ascomycota	Leotiomycetes	Helotiales	Dermateaceae	Pezicula	0	0.0022079	0
22449ba53ca4061bdb151c0a89b7e04a	Ascomycota	Dothideomycetes	Mycosphaerellales	Mycosphaerellaceae	Acrodontium	0.050137	0.050521	0.0164098
2281cdc54a1e220678f1c98ff886356a	Basidiomycota	Agaricomycetes	Atheliales	Tylosporaceae	Amphinema	0	0	0
22bc1509a077d7a8a64c15b340bf67c4	Basidiomycota	Agaricomycetes	Agaricales	Crepidotaceae	Simocybe	0	0	0.00221631
231115b866cce150173db7813e6c38e0	Ascomycota	Sordariomycetes	Hypocreales	Hypocreaceae	Sphaerostilbella	0	0.00420514	0
2386027465527599cd2be6988125ad7a	Ascomycota	Dothideomycetes	Pleosporales	Leptosphaeriaceae	Plenodomus	0.0101729	0.00416252	0.0237918
23ac550405ecd45b4857246949ff7754	Ascomycota	Lecanoromycetes	Ostropales	Stictidaceae	Schizoxylon	0.0402574	0.0196698	0.0319283
23c7b4f6b65db76a13aeeb1a13a2ceaa	Ascomycota	Dothideomycetes	Capnodiales	Dissoconiaceae	Dissoconium	0	0	0.0513744
24208a863f46ea9273f3519b7e3000dc	Basidiomycota	Spiculogloeomycetes	Spiculogloeales	Spiculogloeaceae	Phyllozyma	0	0.00438658	0.00460105
24350cdb2dd46227863017b2b47364e8	Ascomycota	Lecanoromycetes	Acarosporales	Acarosporaceae	Acarosporaceae_gen_Incertae_sedis	0.00198159	0	0
2437557b3d665ed5e5c26b5bb50e1088	Ascomycota	Sordariomycetes	Xylariales	Xylariaceae	Nemania	0	0	0.00211925
24993be5d3a20da2012b43830e575897	Ascomycota	Saccharomycetes	Saccharomycetales	Saccharomycetaceae	Kazachstania	0	0	0.000443262
24af15f6c898333ef7dd275c5b78a37b	Ascomycota	Sareomycetes	Sareales	Sareaceae	Sarea	0.00187577	0.00121667	0
24e0181b74e9d50fef171e69ca133aa5	Ascomycota	Dothideomycetes	Mycosphaerellales	Mycosphaerellaceae	unidentified	0	0.0340617	0.0145209
261c19ef25b47bfeaf7e5cb047f6f865	Ascomycota	Dothideomycetes	Pleosporales	Nigrogranaceae	Nigrograna	0	0.00705217	0.00148348
2625b1361bbecab4b8ca730167a2476b	Ascomycota	Dothideomycetes	Pleosporales	Pleosporales_fam_Incertae_sedis	Aaosphaeria	0.00187577	0	0.000423851
2689dee8648d9899e482add036dd7986	Ascomycota	Sordariomycetes	Hypocreales	Niessliaceae	Eucasphaeria	0	0.00785349	0.0020886
26b1d8a7dbf91fba12e7a0c3d1aabcf2	Ascomycota	Sordariomycetes	Hypocreales	Niessliaceae	Niesslia	0	0	0
276bc0d8b71862571bed2a6e5f89f057	Ascomycota	Dothideomycetes	Capnodiales	Neodevriesiaceae	Neodevriesia	0.0016413	0.00633793	0.00481147
2787baa2d490b791111f9090c29ea5e4	Ascomycota	Dothideomycetes	Dothideomycetes_ord_Incertae_sedis	Homortomycetaceae	unidentified	0	0	0
27be4ccd8f5c2a13901104e5762c25cc	Ascomycota	Sordariomycetes	Hypocreales	Cordycipitaceae	Simplicillium	0	0.0185283	0.00934762
27d14f5533f52b8f7cffc03641cb493b	Ascomycota	Leotiomycetes	Helotiales	Helotiaceae	Scytalidium	0.00385914	0	0.0121128
27e4d3165670a99925d21b920e21d4f4	Ascomycota	Pezizomycotina_cls_Incertae_sedis	Pezizomycotina_ord_Incertae_sedis	Pezizomycotina_fam_Incertae_sedis	Ciliosporella	0	0	0.0663565
284cc91992e8decded321d70b3c0d6f2	Ascomycota	Dothideomycetes	Venturiales	Sympoventuriaceae	Ochroconis	0	0.00134716	0.00381502
2882466f2b9f45fef2cef640430bfb60	Ascomycota	Dothideomycetes	Pleosporales	Phaeosphaeriaceae	Phaeopoacea	0.0654832	0	0
28a0845e76fbfcb167492b3ef92d7ab2	Ascomycota	Lecanoromycetes	Caliciales	Caliciaceae	Amandinea	0	0.00437773	0.00254311
28aa7ef5236662408cc0e9013266bd2c	Ascomycota	Leotiomycetes	Rhytismatales	Rhytismatales_fam_Incertae_sedis	Karstenia	0.0271003	0.00534006	0
2909d9613adfa2abdd042b81f87dbdd0	Ascomycota	Dothideomycetes	Mycosphaerellales	Teratosphaeriaceae	Meristemomyces	0.00699901	0.0331381	0.00688781
290a92e546e6ec745a157d3379dd86c8	Ascomycota	Dothideomycetes	Pleosporales	Cucurbitariaceae	Pyrenochaetopsis	0	0.000962256	0
29183f7acf6ac7831c04a66ad2f9753f	Ascomycota	Pezizomycetes	Pezizales	Sarcosomataceae	Plectania	0.00600275	0.0990296	0.0593212
292016385946c630133b2f99e2c668a8	Basidiomycota	Agaricomycetes	Polyporales	Fomitopsidaceae	Antrodia	0	0	0.000686818
2928d0550cb58f9375600acce30fc903	Basidiomycota	Tremellomycetes	Tremellales	Cuniculitremaceae	Fellomyces	0	0.0118834	0.00336042
294223a48b0a2211173202da83de0ea9	Ascomycota	Leotiomycetes	Helotiales	Hyaloscyphaceae	Calycellina	0.0438614	0.0404461	0.0209427
29c665ffb626b4436067955a12610d9d	Basidiomycota	Microbotryomycetes	Microbotryomycetes_ord_Incertae_sedis	Chrysozymaceae	Hamamotoa	0.0162791	0.00266384	0.0231407
29d3af3203e92ea27bc87e49bc94860b	Ascomycota	Sordariomycetes	Glomerellales	Plectosphaerellaceae	Plectosphaerella	0	0	0.00510676
2a33c4e8769e92e419777f9411368966	Basidiomycota	Microbotryomycetes	Kriegeriales	Kriegeriaceae	Libkindia	0.00117235	0.000769805	0
2a9a052faf308fed0c35e8a1637c4e23	Basidiomycota	Tremellomycetes	Trichosporonales	Trichosporonaceae	Trichosporon	0	0.116531	0.114931
2ad20cf86c06ac9514d1a33d7d34fb66	Basidiomycota	Tremellomycetes	Trichosporonales	Trichosporonaceae	Cutaneotrichosporon	0.759653	0.133289	0.252476
2ad31b98e6d0763c3bc245e8ebcfb82d	Ascomycota	Dothideomycetes	Dothideales	Saccotheciaceae	Aureobasidium	0	0.00998862	0.0354439
2b00493dce0f13c5d89a62d059336c2f	Basidiomycota	Agaricomycetes	Atheliales	Pilodermataceae	Piloderma	0.00282156	0	0
2b41c881b6d28d0de4d5398b69d8cee4	Basidiomycota	Agaricomycetes	Agaricales	Omphalotaceae	unidentified	0	0.00681335	0.00258494
2b62a0691bf1bd67a461c310dcca6e86	Ascomycota	Dothideomycetes	Botryosphaeriales	Botryosphaeriaceae	Dothiorella	0.0221724	0.0384284	0.0752254
2bf08cdf6a5fde92027fe0b6b5cdc710	Ascomycota	Dothideomycetes	Mycosphaerellales	Teratosphaeriaceae	Teratosphaeriaceae_gen_Incertae_sedis	0.0333975	0.0216614	0.0283921
2c140e3d042a11543ff464f0d2b4ef36	Basidiomycota	Agaricomycetes	Trechisporales	Trechisporales_fam_Incertae_sedis	Sistotremastrum	0.000892953	0	0
2c726dfc77d804d796cfea61ded4758a	Ascomycota	Leotiomycetes	Helotiales	Hyaloscyphaceae	Hyaloscypha	0.0255098	0.0194846	0.027542
2ca81160428a9e511792e6ffbff5c8ff	Ascomycota	Leotiomycetes	Helotiales	Ploettnerulaceae	Mastigosporium	0	0	0.0257594
2cbc0bd7513109a71264c64890739339	Ascomycota	Dothideomycetes	Mytilinidiales	Mytilinidiales_fam_Incertae_sedis	Mytilinidiales_gen_Incertae_sedis	0	0	0
2cd1f600ae755be5551c6d004918dd9a	Ascomycota	Sordariomycetes	Hypocreales	Cylindriaceae	Cylindrium	0.0117544	0.00705289	0.0152234
2ced94d34ccdb0f901d208cb3d876951	Ascomycota	Dothideomycetes	Patellariales	Patellariaceae	Rhizodiscina	0	0	0.00148348
2d5b95cc7719ed51ff2877840760dcc1	Basidiomycota	Agaricomycetes	Thelephorales	Thelephoraceae	unidentified	0.0194077	0.00292001	0.0196989
2dadbda4b23dff6e386d86e3b6ef9211	Ascomycota	Dothideomycetes	Mycosphaerellales	Mycosphaerellaceae	Septoria	0.00979303	0.0083325	0.0107036
2ddbbffef2575db8b34556a468ed29f9	Basidiomycota	Tremellomycetes	Tremellales	Cuniculitremaceae	unidentified	0	0	0.000886525
2e28fbeae4cc5ede25a407406167e907	Ascomycota	Dothideomycetes	Pleosporales	Massarinaceae	Stagonospora	0	0.00277546	0.0122961
2e31277340394df358042a1381f1aa8b	Ascomycota	Dothideomycetes	Pleosporales	Lindgomycetaceae	Lindgomycetaceae_gen_Incertae_sedis	0	0.0201265	0.0100855
2e6217929d944a7cea90226073b3cec1	Ascomycota	Leotiomycetes	Helotiales	Hyaloscyphaceae	Hyalopeziza	0.000703413	0.00466111	0
2e790be657ea4d8714ad2819f3f439c1	Ascomycota	Lecanoromycetes	Lecanorales	Parmeliaceae	Bryoria	0.00874683	0	0
2e8e49a902683579735acaa4051fa773	Ascomycota	Eurotiomycetes	Phaeomoniellales	Phaeomoniellaceae	Phaeomoniella	0.0164827	0.093001	0.0127181
2ea0664302831f5b9dc0a4855514d71e	Ascomycota	Sordariomycetes	Sordariales	Chaetomiaceae	Trichocladium	0.0562679	1.11985	0.00368038
2eb9cda362d5651fad0ff50894e32be6	Basidiomycota	Geminibasidiomycetes	Geminibasidiales	Geminibasidiaceae	Geminibasidium	0	0	0
2ecf40f15a7433b1edf471a7b1aca934	Basidiomycota	Tremellomycetes	Filobasidiales	Filobasidiaceae	Filobasidiaceae_gen_Incertae_sedis	0.00511283	0.0475073	0.030893
2ed01dcacac97b132c9a5265ee86cc9a	Ascomycota	Sordariomycetes	Trichosphaeriales	Trichosphaeriaceae	Nigrospora	0	0	0
2ed13d11818dbb30d36a62a81cf7d708	Ascomycota	Sordariomycetes	Ophiostomatales	Ophiostomataceae	Ophiostoma	0	0	0
2f4079abbe823ef220103725801c7c6c	Ascomycota	Eurotiomycetes	Eurotiales	Trichocomaceae	Thermomyces	0	0.00211696	0
2f40a11ea299f40c1e773b8e36747230	Ascomycota	Dothideomycetes	Pleosporales	Dictyosporiaceae	Verrucoccum	0	0	0.0031329
2f4d455650c0118e2a0fb8e997e906a2	Ascomycota	Sordariomycetes	Glomerellales	Plectosphaerellaceae	Gibellulopsis	0	0	0.00243794
2f62c4fdb6714c7b10d4e5474164a4ea	Ascomycota	Dothideomycetes	Pleosporales	Camarosporidiellaceae	Camarosporidiella	0.0182975	0.0382034	0.0241559
2fbf540bd1f82f37560b84d17a447f9f	Basidiomycota	Tremellomycetes	Tremellales	Tremellales_fam_Incertae_sedis	Tremellales_gen_Incertae_sedis	0.43956	0.713913	0.74533
2fdb2aacd4453a7e8573e7ebf6a7b6c5	Ascomycota	Leotiomycetes	Rhytismatales	Rhytismataceae	unidentified	0.000937884	0	0
30063c06ac8dc69b36ece396b71effdb	Mortierellomycota	Mortierellomycetes	Mortierellales	unidentified	unidentified	0	0	0
310d0f58079998bd852b732bc77fc996	Ascomycota	Eurotiomycetes	Chaetothyriales	Herpotrichiellaceae	unidentified	0.455162	0.245024	0.22384
31439281e9237598c7705dbfc7249774	Ascomycota	Leotiomycetes	Helotiales	Leotiaceae	Miniancora	0.00991523	0.00487734	0
3305da39b4f78c3d959a617f9b51e399	Ascomycota	Leotiomycetes	Helotiales	Ploettnerulaceae	Neospermospora	0	0	0.0041772
3316aa72e2d222a531c3050c42239686	Ascomycota	Dothideomycetes	Pleosporales	Pleosporales_fam_Incertae_sedis	Ochrocladosporium	0.00257918	0	0.00829438
342096073fd9af5628cae037dc2df601	Ascomycota	Lecanoromycetes	Lecanoromycetes_ord_Incertae_sedis	Lecanoromycetes_fam_Incertae_sedis	Lecanoromycetes_gen_Incertae_sedis	0.0190259	0.0541879	0.0149858
3439bd4d21e6748b889e5d25919875d1	Entomophthoromycota	Entomophthoromycetes	Entomophthorales	Entomophthoraceae	Zoophthora	0	0	0
346241c3b365bd4472b30e3849fec457	Basidiomycota	Microbotryomycetes	Kriegeriales	Kriegeriaceae	unidentified	0	0.00683868	0.00510676
34a4946747b05ca8702e75eaa40a8653	Ascomycota	Sordariomycetes	Hypocreales	Stachybotryaceae	Paramyrothecium	0	0	0.000847702
34a90701b9e08c8cad0fbce80d04b2f1	Basidiomycota	Agaricomycetes	Polyporales	Meruliaceae	Phlebia	0.000982212	0.000812889	0
34c5b5ff95ef680c220066a630ad4a0d	Basidiomycota	Agaricomycetes	Agaricales	Typhulaceae	Macrotyphula	0.0432512	0	0.00199423
34c678f6adedecbe5df1981066f261e1	Ascomycota	Sordariomycetes	Coniochaetales	Coniochaetaceae	unidentified	0	0	0.0125679
34da5158ec499229fdf36f69bf939000	Basidiomycota	Agaricomycetes	Corticiales	Corticiaceae	Limonomyces	0.0875653	0.0955514	0.0469442
3590a7738dd486cef6c3b1f351bd29b7	Ascomycota	Sordariomycetes	Hypocreales	Nectriaceae	Fusicolla	0.000937884	0.121696	0.0120769
35bf4445a13bdaafa4008ed02675cab0	Ascomycota	Leotiomycetes	Helotiales	Helotiaceae	Glarea	0.00745242	0.031625	0.0460592
35e2b57ec24a4bab9eb3cad5689b31ae	Ascomycota	Saccharomycetes	Saccharomycetales	Debaryomycetaceae	Kurtzmaniella	0	0	0.0024367
361f212df077aff8cf8013aaa9a5bd77	Basidiomycota	Agaricomycetes	Agaricales	Tricholomataceae	Lepista	0.00148825	0.00859056	0.00380993
363b8178b587648f03f0c183e9f6009a	Basidiomycota	Cystobasidiomycetes	Cystobasidiomycetes_ord_Incertae_sedis	Cystobasidiomycetes_fam_Incertae_sedis	unidentified	0	0	0
36548ba76c0f309a21a0cdc25db6d073	Basidiomycota	Agaricomycetes	Russulales	Peniophoraceae	Peniophora	0.0247033	0.031441	0.0111304
36c4d18d1de5b9f57639cf85790b64de	Ascomycota	Sordariomycetes	Hypocreales	Ophiocordycipitaceae	Haptocillium	0	0.00284511	0.00153203
37065d5092531d194d794977806eedef	Ascomycota	Sordariomycetes	Hypocreales	Bionectriaceae	Lasionectriopsis	0.00297651	0	0
376594138ee114b26cffa5e07d52ebb5	Ascomycota	Dothideomycetes	Mycosphaerellales	Extremaceae	Extremopsis	0	0.0100632	0.00148348
376e7e03e3b346eea1f4832969cc33d5	Basidiomycota	Agaricomycetes	Sebacinales	unidentified	unidentified	0.0133622	0.00930336	0.0127557
3796c3ec7156c3c9e8b0551efcaf44aa	Ascomycota	Lecanoromycetes	Lecanorales	unidentified	unidentified	0.0163545	0.001829	0.0103982
37b7e0006c6f415cc9cef30a2dcb8040	Basidiomycota	Agaricomycetes	Trechisporales	Trechisporales_fam_Incertae_sedis	Sertulicium	0	0.0132149	0
380c7bc6ef4c5766172d442e241e998d	Basidiomycota	Agaricomycetes	Agaricales	Bolbitiaceae	Panaeolus	0	0	0.00971231
38e1b80aea6dadd9df01e87da9d4a15e	Ascomycota	Leotiomycetes	Helotiales	Helotiales_fam_Incertae_sedis	unidentified	0.105711	0.00751922	0.00398936
38e8b3e874a3df0c99249d4f3ab9d264	Basidiomycota	Microbotryomycetes	Microbotryomycetes_ord_Incertae_sedis	Chrysozymaceae	Fellozyma	0.0368398	0.0180186	0.0178463
38f15556e6d5eda4983c82c56527ebdb	Ascomycota	Eurotiomycetes	Chaetothyriales	Herpotrichiellaceae	Rhinocladiella	0.0808453	0.0476711	0.0649057
391134c48fd0dd1403ff4ccc4ed0151c	Ascomycota	Sordariomycetes	Hypocreales	Cordycipitaceae	Leptobacillium	0.0162355	0.0105168	0.0213429
392cb81d1c4be0a5e862a776cc2801cb	Basidiomycota	Agaricomycetes	Agaricales	Cortinariaceae	Cortinarius	0.0210259	0.0149406	0.0142998
39a40882f0b75826461755fbc3ade09d	Basidiomycota	Cystobasidiomycetes	Cystobasidiomycetes_ord_Incertae_sedis	Buckleyzymaceae	Buckleyzyma	0.0455397	0.164202	0.24217
3a9ae96d9e5995004e0f0d47e77742d8	Ascomycota	Sordariomycetes	Chaetosphaeriales	Chaetosphaeriaceae	Menispora	0.00468942	0	0.00557387
3b0e81b986ada9a12739aeb374534fca	Basidiomycota	Cystobasidiomycetes	Cystobasidiomycetes_ord_Incertae_sedis	Cystobasidiomycetes_fam_Incertae_sedis	Cystobasidiomycetes_gen_Incertae_sedis	0.0258386	0.0375906	0.0395058
3b311c392868beae115499b2b6ddd333	Basidiomycota	Agaricomycetes	Trechisporales	Hydnodontaceae	Subulicystidium	0.0112133	0.00601428	0.00432067
3b9ea181423f6f49a016b603298265ad	Monoblepharomycota	Monoblepharidomycetes	Monoblepharidales	Monoblepharidales_fam_Incertae_sedis	Monoblepharidales_gen_Incertae_sedis	0	0	0.00274727
3bc35c9188f265c9b48f962d77f8ce6e	Ascomycota	Orbiliomycetes	Orbiliales	Orbiliaceae	unidentified	0.000982212	0	0.00243794
3c337008b2bbaf929131e78c8b941b8c	Basidiomycota	Agaricomycetes	Polyporales	Irpicaceae	Irpex	0.00257918	0	0
3c72aa0b2518eefdfe80e007204c6d81	Ascomycota	Dothideomycetes	Pleosporales	Phaeosphaeriaceae	Paraphoma	0.0193963	0.0531138	0.0888089
3c8481cba4617f8c4bece93e86ae3716	Ascomycota	Dothideomycetes	Venturiales	Sympoventuriaceae	Scolecobasidium	0	0.00420514	0
3ca095424211d7252d88ca094c06b934	Ascomycota	Dothideomycetes	Pleosporales	Phaeosphaeriaceae	Pseudoophiobolus	0.123537	0.0991531	0.210986
3cca7e181c252a3019fe7c1ca52643cd	Basidiomycota	Ustilaginomycetes	Urocystidales	Urocystidaceae	Urocystis	0.0181884	0.0145396	0.0064511
3ccede78defeaaa3a58d1cc83421d62c	Basidiomycota	Tremellomycetes	Tremellales	Syzygosporaceae	Syzygospora	0.0221311	0.0248688	0.0147486
3d0a9d9f2701dedbf93e5f7ef3b57efd	Ascomycota	Lecanoromycetes	Peltigerales	Pannariaceae	Fuscopannaria	0.0192912	0.835842	0.00254311
3d15af3042b8ebce8e1b3782ef7a2ed4	Ascomycota	Leotiomycetes	Rhytismatales	Rhytismataceae	Coccomyces	0.00322009	0.0238875	0.0282134
3d7f2b8563ffe1ac15f154a98105a0db	Ascomycota	Leotiomycetes	Helotiales	Hyaloscyphaceae	Clathrosphaerina	0.000982212	0	0
3d86cce9e397db52ff3970f9df8bac45	Basidiomycota	Tremellomycetes	Cystofilobasidiales	Mrakiaceae	Mrakia	0.00410029	0	0
3d86dfbb469c6224c98a65ed6974320a	Ascomycota	Sordariomycetes	Hypocreales	unidentified	unidentified	0.0176955	0.00652384	0.0319038
3dce2ade0c50e1801e8020950c61cf92	Ascomycota	Dothideomycetes	Hysteriales	Hysteriaceae	Hysterium	0	0	0.000664894
3df7b448aa0b0530e93edc0dd3d4f74d	Basidiomycota	Agaricostilbomycetes	Agaricostilbales	Chionosphaeraceae	Chionosphaera	0	0.00153961	0.00103023
3e4b763dca17f18f969cba00a719ab0b	Basidiomycota	Agaricomycetes	Corticiales	unidentified	unidentified	0	0.00115471	0.0116809
3e6b215687a95070f83a261491423341	Ascomycota	Orbiliomycetes	Orbiliales	Orbiliaceae	Orbilia	0.119992	0.153597	0.164072
3ea7d46d06f71b376687263c513b9f61	Ascomycota	Leotiomycetes	Helotiales	Helotiaceae	Bryoglossum	0	0	0
3ed151ce9b93a7dee3959b7ca140c917	Ascomycota	Eurotiomycetes	Eurotiales	Trichocomaceae	Sagenomella	0	0.002209	0
3ed57ec79066b6def88c53aab1c183e1	Ascomycota	Leotiomycetes	Helotiales	Leotiaceae	unidentified	0.00304812	0.00570316	0.00636394
3f5425f55e0c372dfcfe4f7de4bd7aa8	Basidiomycota	Pucciniomycetes	Pucciniales	Pucciniaceae	Puccinia	0	0.00105129	0.0253067
3f76d2f971857b9b1971727d9e3cee36	Basidiomycota	Agaricomycetes	Atheliales	Atheliales_fam_Incertae_sedis	Atheliales_gen_Incertae_sedis	0.00445495	0.00343622	0.00140351
3f8085a4c7883270ada52dc86c31ba96	Basidiomycota	Agaricomycetes	Agaricales	Hygrophoraceae	Arrhenia	0.0288309	0.00788116	0
3f8ec7ebc9b87a80a618bd4d518006ac	Ascomycota	Leotiomycetes	Thelebolales	unidentified	unidentified	0.00611121	0	0
3fa713413e4bfaffa510008e14722f51	Ascomycota	Lecanoromycetes	Lecanorales	Parmeliaceae	Parmelia	0.0955409	0.650109	0.442147
3fe824433eea32bd0e0f64084c4e3e6f	Ascomycota	Eurotiomycetes	Chaetothyriales	Chaetothyriaceae	Camptophora	0.0166746	0	0.0115248
4014dace3a6424bf69b6093742b65444	Basidiomycota	Agaricomycetes	Agaricales	Lyophyllaceae	Calocybe	0	0	0.00450465
405568e59edbf25ef1084e926a964193	Ascomycota	Lecanoromycetes	Lecanorales	Parmeliaceae	Melanohalea	0.0175646	0.017849	0.0128718
40b45c609beb58a4fb728c118ecebfbd	Ascomycota	Eurotiomycetes	Verrucariales	Verrucariales_fam_Incertae_sedis	Verrucariales_gen_Incertae_sedis	0.0237181	0.0119895	0.0361905
40f1516bef97678d009929ef2f262f61	Basidiomycota	Agaricomycetes	Boletales	Rhizopogonaceae	Rhizopogon	0.000468942	0	0.0024367
4132260d42b7ce8b2e357e15e098ea52	Ascomycota	Dothideomycetes	Capnodiales	Cladosporiaceae	Rachicladosporium	0.698123	0.641483	0.412073
41d8f6a303268c528525c64f5512d4bd	Ascomycota	Dothideomycetes	Myriangiales	Elsinoaceae	Elsinoaceae_gen_Incertae_sedis	0	0.00392711	0
421fb4ab6fbef91c61de3a47e6b5e94d	Ascomycota	Lecanoromycetes	Caliciales	Physciaceae	Rinodina	0.0109583	0.00878836	0.0137929
4292afcb66ba7387b6eb71c40271ceff	Ascomycota	Dothideomycetes	Mytilinidiales	Mytilinidiaceae	Lophium	0.0428653	0.00162578	0
4293b624c2b525279cdcc3da9f9d40d7	Ascomycota	Eurotiomycetes	Sclerococcales	Sclerococcaceae	Sclerococcum	0	0	0
4296fd6399b6827445a62d3c63fc5cf8	Basidiomycota	Agaricomycetes	Cantharellales	Hydnaceae	Sistotrema	0.788084	0.136338	0.207509
42a662f6eb732a435e2aae28f6b24ba7	Ascomycota	Sordariomycetes	Sordariales	Sordariales_fam_Incertae_sedis	Clathrosporium	0	0.00490643	0
4310e5c620d359f939c2347bda9b567f	Ascomycota	Leotiomycetes	Erysiphales	Erysiphaceae	Sawadaea	0	0	0.00103398
4314c082d40985cd684818405c48526d	Ascomycota	Dothideomycetes	Pleosporales	Pyrenochaetopsidaceae	Pyrenochaetopsidaceae_gen_Incertae_sedis	0	0	0.00148348
43f57302d52a2d11bcbfbda5611ef37d	Ascomycota	Dothideomycetes	Pleosporales	Didymellaceae	Neoascochyta	0.043053	0.214025	0.629286
443d957210e00d5484f6e2c80a8d02b3	Basidiomycota	Tremellomycetes	Tremellales	Tremellaceae	Tremellaceae_gen_Incertae_sedis	0.0253721	0.032676	0.0326351
4524c91cb6ab60a52728c7a3b12263c9	Ascomycota	Lecanoromycetes	Ostropales	Ostropales_fam_Incertae_sedis	Ostropales_gen_Incertae_sedis	0.00902462	0.003289	0
454eb4393956e99b609810825619c8fb	Ascomycota	Sordariomycetes	Diaporthales	Gnomoniaceae	Gnomoniopsis	0.0136775	0.0351943	0.0123798
455e84b0bc2e9de426a0d6f13731d459	Ascomycota	Leotiomycetes	Helotiales	Mollisiaceae	unidentified	0	0	0
4618c004182e9ec3339907a98a6f3edb	Ascomycota	Dothideomycetes	Pleosporales	Sporormiaceae	Sporormiaceae_gen_Incertae_sedis	0.0237011	0	0
461cc8a53a4e67266b00a91bf3d14155	Ascomycota	Sordariomycetes	Xylariales	unidentified	unidentified	0.00187577	0	0.00446071
464093d7d7f2580dfa5a2701e6a9dfd0	Basidiomycota	Agaricomycetes	Polyporales	Hyphodermataceae	Hyphoderma	0	0.00210257	0.00714946
4690145a1061c1b986366548654fabbc	Ascomycota	Lecanoromycetes	Teloschistales	Teloschistaceae	Xanthoria	0.000990796	0	0.00129247
47a73240cf15ccecac18efcf00d8c187	Basidiomycota	Microbotryomycetes	Sporidiobolales	Sporidiobolaceae	Rhodosporidiobolus	0.402781	0.303067	0.433625
481633f92b4ffdabc453e584a3ea2a2d	Rozellomycota	Rozellomycotina_cls_Incertae_sedis	GS05	GS05_fam_Incertae_sedis	GS05_gen_Incertae_sedis	0.00343236	0.000769805	0
481aafc8200fe1a50980c0e8cd301518	Ascomycota	Sordariomycetes	Phomatosporales	Phomatosporaceae	Phomatospora	0	0	0
482ee863e6a17ed73e044d3e5bc57517	Ascomycota	Dothideomycetes	Pleosporales	Didymosphaeriaceae	unidentified	0.0164939	0.0471677	0.361979
48777dd7a08cfdc479e1adbcb91b028f	Ascomycota	Leotiomycetes	Helotiales	Hyaloscyphaceae	Mollisina	0.00211024	0	0
4889a5482b6fd678581efca3c973c51e	Ascomycota	Leotiomycetes	Helotiales	Hyaloscyphaceae	Calycina	0.0312886	0.171844	0.0793645
488e5178a70754fcc8f5504f38b0841d	Basidiomycota	Tremellomycetes	Tremellales	Sirobasidiaceae	Fibulobasidium	0.00691607	0	0
489ae7fcd41399f41aabee05c500a4fd	Basidiomycota	Spiculogloeomycetes	Spiculogloeales	Spiculogloeales_fam_Incertae_sedis	Meniscomyces	0.023809	0.0112674	0.0211506
48fa3cd3f4975d5fb94688895e7dc764	Ascomycota	Pezizomycetes	Pezizales	Pezizaceae	Pezizaceae_gen_Incertae_sedis	0	0	0
491f6a4cd7b1034c1fa13ef6d8173e79	Ascomycota	Sordariomycetes	Hypocreales	Hypocreales_fam_Incertae_sedis	Sesquicillium	0.0216087	0.000962256	0.0190955
49d16b7ed6cfb263a03d343871df69c6	Ascomycota	Dothideomycetes	Mycosphaerellales	Extremaceae	unidentified	0.0819613	0.21565	0.123234
49d3dedfb8d051b674833571255fab17	Ascomycota	Pezizomycotina_cls_Incertae_sedis	Pezizomycotina_ord_Incertae_sedis	Pezizomycotina_fam_Incertae_sedis	Tricellula	0.0416522	0.203715	0.122039
49ea6595826eae8a856914f5d5c58183	Ascomycota	Candelariomycetes	Candelariales	Candelariaceae	unidentified	0	0	0.00518209
4a244f82edc324860ab3edd385fee14c	Ascomycota	Dothideomycetes	Dothideales	Dothioraceae	Hormonema	0.0453561	0.0258775	0.0360029
4a276be61035df35230e4f18256748e8	Ascomycota	Leotiomycetes	Helotiales	Helotiaceae	Crocicreas	0	0	0.0201191
4a4e59eb2ce92e0aebe2168de9a1e34f	Ascomycota	Dothideomycetes	Acrospermales	Acrospermaceae	Oomyces	0.00932018	0.0355967	0.0558569
4b090691aa48a1d731b23d1891075b0a	Ascomycota	Eurotiomycetes	Verrucariales	Verrucariaceae	Agonimia	0.0142222	0.0254482	0.038888
4b921211d917f93b60739c679fc0c5aa	Ascomycota	Sordariomycetes	Glomerellales	Plectosphaerellaceae	Verticillium	0	0.00269432	0
4bd16655a98e0011e3968ff74dcbfd4b	Ascomycota	Sordariomycetes	Hypocreales	Nectriaceae	Calcarisporium	0.00178591	0	0
4bf3137de29d6d8d95ab23cb16dc6a6b	Basidiomycota	Agaricomycetes	Hymenochaetales	Schizoporaceae	Hyphodontia	0.00310371	0.00515222	0.00127155
4c21655a32c2831500c77661c04e2da0	Ascomycota	Dothideomycetes	Venturiales	Venturiaceae	Venturiaceae_gen_Incertae_sedis	0.0011906	0.00243867	0.00280872
4c535b3ec0d9de24df0f2d242e6fe624	Basidiomycota	Agaricomycetes	Agaricales	Strophariaceae	Pholiota	0.00592527	0	0.00148348
4c8f35a54806fedfe6328379ba1d38e4	Ascomycota	Leotiomycetes	Helotiales	Tympanidaceae	Tympanis	0.000743097	0	0.00281759
4cc8b187af00cad77770a5bc682f8c47	Chytridiomycota	Rhizophydiomycetes	Rhizophydiales	Rhizophydiaceae	Rhizophydium	0.00338587	0.00196356	0.0024918
4cd66e063f8b19b914337145836ae11c	Chytridiomycota	Chytridiomycota_cls_Incertae_sedis	Chytridiomycota_ord_Incertae_sedis	Chytridiomycota_fam_Incertae_sedis	Chytridiomycota_gen_Incertae_sedis	0.0208198	0.0216133	0.0239948
4cefe1b1b49f2a8a140470ae42db052a	Basidiomycota	Tremellomycetes	Tremellales	Trimorphomycetaceae	Sugitazyma	0	0.00409857	0
4cfd47e81e9e985f263495568456b6dc	Basidiomycota	Agaricomycetes	Agaricales	Agaricaceae	Agaricus	0	0.0105532	0
4d639fc9f1a417b9a23ff7d6bd87fbad	Ascomycota	Taphrinomycetes	Taphrinales	Taphrinaceae	Taphrina	0.859171	1.43777	1.68133
4dd69a6e778be7a2cfcbd42dd980487f	Ascomycota	Sordariomycetes	Hypocreales	Nectriaceae	Gibberella	0	0.212917	0.03975
4e7349e621e3e4c4a80fd12b40f8e2e7	Olpidiomycota	GS18	GS18_ord_Incertae_sedis	GS18_fam_Incertae_sedis	GS18_gen_Incertae_sedis	0.00187577	0	0
4ebe4aed43ca14ed94811274380d51be	Basidiomycota	Agaricomycetes	Polyporales	Phanerochaetaceae	Hapalopilus	0	0	0.00258494
4ec11baa7f8ddbdf5414d51c8415072e	Ascomycota	Leotiomycetes	Helotiales	Helotiales_fam_Incertae_sedis	Chalara	0.00395932	0.0434176	0.00458008
4ece5e0522dd9f8c698be457f4367eb5	Ascomycota	Sordariomycetes	Hypocreales	Hypocreaceae	Hypomyces	0.0215671	0.0438964	0
4edc578cf07ecde740688066a4089ab9	Ascomycota	Dothideomycetes	Pleosporales	Melanommataceae	Pleotrichocladium	0.00234471	0	0.00148348
4f0390f6c7bbd12161159b3921aedc46	Basidiomycota	Agaricomycetes	Agaricales	Crepidotaceae	Crepidotus	0.00807081	0.00589345	0.00793774
4f2bf46b7a4491d912604f208f8b5964	Ascomycota	Leotiomycetes	Helotiales	Helotiaceae	unidentified	0.180157	0.220943	0.193893
4f370b040141c9e459f66df09d9a05d5	Basidiomycota	Agaricomycetes	Agaricales	Marasmiaceae	Marasmius	0	0	0.0020427
4fec4106559c63a00f3b4d4bd0692ad1	Basidiomycota	Agaricomycetes	Agaricales	Tricholomataceae	Resupinatus	0.0016019	0	0.000847702
506766ee031ff4d805500188ea05f913	Ascomycota	Eurotiomycetes	Chaetothyriales	Herpotrichiellaceae	Sorocybe	0	0	0
5084de89466bef2e5a2f82cf5eca932e	Basidiomycota	Microbotryomycetes	Microbotryomycetes_ord_Incertae_sedis	Chrysozymaceae	Slooffia	0.0118118	0.00650805	0.0128739
50a82cabd529db0d2294ddca03009f8f	Mortierellomycota	Mortierellomycetes	Mortierellales	Mortierellaceae	Mortierellaceae_gen_Incertae_sedis	0	0.0137449	0
5146cad88fc0cc08d637d39d30f03c69	Basidiomycota	Agaricomycetes	Hymenochaetales	Hymenochaetaceae	Hymenochaete	0	0.037528	0.0538107
516a53dcf4c687845fcd6457ba427ffe	Ascomycota	Dothideomycetes	Pleosporales	Melanommataceae	unidentified	0.48708	0.0343917	0.165806
51d01ef0112f05341efd7ae94f9d49a8	Basidiomycota	Agaricomycetes	Polyporales	Polyporaceae	Lentinus	0.00282156	0.00153961	0
529ba0ba940cb20509bd0e1b6140adc8	Basidiomycota	Tremellomycetes	Tremellales	Cryptococcaceae	Cryptococcaceae_gen_Incertae_sedis	0	0	0.00103023
52b35ccdb4bdb713a9a8afc6030ff8fe	Ascomycota	Leotiomycetes	Helotiales	Ploettnerulaceae	Oculimacula	0	0	0.0016954
52dc815c783d0482a390c2c455b67c3c	Basidiomycota	Agaricomycetes	Cantharellales	Ceratobasidiaceae	Ceratobasidium	0.0331875	0.0251611	0.0352413
53396b1634bd51965410f0152a19b9e6	Ascomycota	Dothideomycetes	Pleosporales	Leptosphaeriaceae	Ampelomyces	0	0	0
533bd119e6ead0068ff594b5ccda1843	Ascomycota	Dothideomycetes	Pleosporales	Didymellaceae	Stagonosporopsis	0	0	0
5375be075f15a1c6f161783eba30d2de	Ascomycota	Lecanoromycetes	Lecanorales	Ramalinaceae	Bacidina	0.116971	0.012845	0.0640246
5387f5df29945eab0165009ebab8df8e	Ascomycota	Dothideomycetes	Jahnulales	Aliquandostipitaceae	Xylomyces	0	0.000630772	0
538f8e7850abc11fffdcfc897151d72d	Ascomycota	Leotiomycetes	Helotiales	Dermateaceae	Neofabraea	0	0.00615844	0
53c004a6a1550f199ddd4271fa49eed1	Ascomycota	Sordariomycetes	Diaporthales	Diaporthaceae	Diaporthe	0.00822814	0.00565648	0.0552079
5421a9130909d55b93cf1134f34ea17f	Ascomycota	Dothideomycetes	Dothideales	Dothioraceae	Dothiora	0.0710422	0.139978	0.0262049
54732d9616867c384f36358739162171	Ascomycota	Sordariomycetes	Pisorisporiales	Pisorisporiaceae	Achroceratosphaeria	0	0	0
5489dcd887784454bf8c527dad7c95ec	Basidiomycota	Malasseziomycetes	Malasseziales	Malasseziaceae	Malasseziaceae_gen_Incertae_sedis	0	0	0.00753762
54da16ccb12b67de453eb7e70704b4ef	Ascomycota	Dothideomycetes	Myriangiales	Myriangiaceae	Myriangium	0.0131318	0.0212069	0.00233118
557cf5cf60dee623d3f6c56dd4809e2d	Ascomycota	Pezizomycetes	Pezizales	Pyronemataceae	Pustularia	0	0	0
55ca50c522aa42959357de37cd4b51dc	Ascomycota	Sordariomycetes	Sordariales	Lasiosphaeriaceae	Schizothecium	0.0517202	0.0725131	0.0335388
55ffcd2fb3816cb53aa2ab4c1ae85396	Ascomycota	Leotiomycetes	Helotiales	Hyaloscyphaceae	Lachnum	0.0141081	0.0273331	0.0287879
561f77bdefe3bd2748b489cbd25c6136	Basidiomycota	Agaricomycetes	Hymenochaetales	Schizoporaceae	Alutaceodontia	0	0	0
5643edc5c5d8e14f72fa37a52d122672	Basidiomycota	Cystobasidiomycetes	Cystobasidiales	Cystobasidiaceae	Occultifur	0.00238121	0.00699641	0.00137364
5693181eacb85e7e156915034df59768	Ascomycota	Dothideomycetes	Pleosporales	Pleomonodictydaceae	Pleomonodictydaceae_gen_Incertae_sedis	0.00295951	0	0.00206045
56a17f15b907e71b4c4274b2fec381e3	Ascomycota	Eurotiomycetes	Chaetothyriales	Herpotrichiellaceae	Herpotrichiellaceae_gen_Incertae_sedis	0.00442445	0.0102891	0.0130905
56a58d50ec9500aa7d4bf03361bd12eb	Basidiomycota	Agaricomycetes	Agaricales	Psathyrellaceae	Parasola	0	0.00153961	0
56eaebd43ab079bd06fa877eec894cae	Basidiomycota	Agaricomycetes	Atheliales	unidentified	unidentified	0	0	0.00127155
572a99a2c6d3c876ad71ca748b4de04b	Ascomycota	Archaeorhizomycetes	Archaeorhizomycetales	unidentified	unidentified	0.00297239	0	0
579777d931331867144e3d83acd28069	Ascomycota	Dothideomycetes	Pleosporales	Amniculicolaceae	Amniculicola	0.00338587	0	0.00445043
5816c29fe724ba050140d5d7dacf9472	Basidiomycota	Agaricomycetes	Geastrales	Geastraceae	Nidulariopsis	0	0.00564522	0.000766014
58490887b7306a8a01860e57aa569d2e	Ascomycota	Sordariomycetes	Hypocreales	Hypocreales_fam_Incertae_sedis	Acremonium	0.0358624	0.13261	0.0074048
58b38b5f365b6772536d8089cafb10a0	Ascomycota	Dothideomycetes	Acrospermales	Acrospermaceae	Acrospermum	0	0.00144366	0
58d0627ceb890e8e60aaffcef3dafcab	Ascomycota	Dothideomycetes	Pleosporales	Phaeosphaeriaceae	Dlhawksworthia	0	0	0.00996705
58d92a3450dfad863a8759b50829a498	Ascomycota	Dothideomycetes	Pleosporales	Didymellaceae	Didymella	0.00743483	0.0120758	0
58e950bb159ef2fca3358a292a8ef046	Basidiomycota	Microbotryomycetes	Microbotryomycetes_ord_Incertae_sedis	Chrysozymaceae	Pseudohyphozyma	0.00187577	0.000977311	0.0048672
58efbf27a03f97738ba8da74a68356fa	Ascomycota	Sordariomycetes	Sordariales	Podosporaceae	Podospora	0	0.00343622	0.0222991
590d43f600825bcfecdb9f57e92266e6	Ascomycota	Dothideomycetes	Pleosporales	Amorosiaceae	Angustimassarina	0	0.0232288	0.0314663
59680db424c7f70d0f05a4ce102d8c7f	Mucoromycota	Mucoromycetes	Mucorales	Mucoraceae	unidentified	0.00451449	0.00515176	0.0832374
59885f00c31c9680aab6437493d4466e	Basidiomycota	Microbotryomycetes	Microbotryomycetes_ord_Incertae_sedis	Chrysozymaceae	Chrysozymaceae_gen_Incertae_sedis	0.0181263	0.0329186	0.0278951
5999872c907372a2de51768f9739d0f5	Basidiomycota	Agaricomycetes	Trechisporales	Trechisporales_fam_Incertae_sedis	Trechisporales_gen_Incertae_sedis	10.0854	0.394296	0.89452
59e19bd991b46c5791288feb327d6ca3	Ascomycota	Sordariomycetes	Xylariales	Hyponectriaceae	Monographella	0.0271117	0.0345391	0.00935178
59e822dcf1349dd90994f3d829d698c7	Basidiomycota	Cystobasidiomycetes	Cyphobasidiales	Cyphobasidiales_fam_Incertae_sedis	Cyphobasidiales_gen_Incertae_sedis	0.000892953	0.0194948	0.000516988
5a7aabf82bc03ac7b939c59b7e341d51	Ascomycota	Eurotiomycetes	Eurotiales	Aspergillaceae	unidentified	0	0	0
5a9f768557b9609c0b0c31c65ada7c54	Basidiomycota	Agaricomycetes	Agaricales	Lycoperdaceae	Lycoperdon	0.00781397	0.0156338	0.00529814
5abfb76af8342349e1375fc3176fc5b0	Ascomycota	Dothideomycetes	Dothideales	Saccotheciaceae	Selenophoma	0	0.00608335	0
5b2bd96e3f89c1947cb4e5f3c5d13b90	Basidiomycota	Exobasidiomycetes	Microstromatales	Microstromataceae	Microstroma	0.108505	0.0722018	0.160253
5b3781550f7a629ca5aaaee4829ec3a2	Basidiomycota	Tremellomycetes	Cystofilobasidiales	Mrakiaceae	Mrakiaceae_gen_Incertae_sedis	0	0	0
5b827134cb00f333e77d3c23409c4159	Ascomycota	Eurotiomycetes	Chaetothyriales	Trichomeriaceae	unidentified	0	0.0075056	0
5b8b5e1734f8bdf5f203e9f60d63ca6c	Ascomycota	Dothideomycetes	Mycosphaerellales	Teratosphaeriaceae	Apenidiella	0	0	0.00310193
5bb8edbe8d58224cb5fa1ace556fdd33	Ascomycota	Dothideomycetes	Pleosporales	Pleosporales_fam_Incertae_sedis	Pseudorobillarda	0.00304812	0.155349	0
5be7f8f5de48ad91ac198bd65f1db12d	Ascomycota	Leotiomycetes	Helotiales	Hyaloscyphaceae	unidentified	0.0671675	0.110983	0.313339
5c2dcdf694c8f781f69f9d4fd0857bae	Ascomycota	Lecanoromycetes	Ostropales	Stictidaceae	Neofitzroyomyces	0.0346396	0.274518	0.216501
5c2efbb538a640be2e4091d6cce61d65	Ascomycota	Lecanoromycetes	Caliciales	Caliciaceae	Buellia	0	0	0
5c4d998625c560bb9a6452aca574b4c0	Basidiomycota	Agaricostilbomycetes	Agaricostilbales	Kondoaceae	Kondoa	0.00777567	0.0211889	0.0352785
5caf103079626f96d8b55a2fabf2c0b4	Ascomycota	Dothideomycetes	Dothideales	Dothideaceae	Rhizosphaera	0	0.00101611	0
5cd2754ce0577d26b5b40ba41be44278	Ascomycota	Dothideomycetes	Pleosporales	Diademaceae	Clathrospora	0.0118659	0.022642	0.0656588
5cf008027da46315a7ca1c71d52fe186	Basidiobolomycota	Basidiobolomycetes	Basidiobolales	Basidiobolales_fam_Incertae_sedis	Basidiobolales_gen_Incertae_sedis	0	0	0
5d9b0e80b98affb7f016f5bb76ccecc4	Ascomycota	Eurotiomycetes	Onygenales	Onygenales_fam_Incertae_sedis	Onygenales_gen_Incertae_sedis	0	0	0
5da99b2f152782892e8501d7bb352c61	Ascomycota	Leotiomycetes	Thelebolales	Thelebolaceae	Inopinatum	0	0.0164852	0.0456734
5dbf8cccd50b0da9c3c4db6604cb7ec7	Ascomycota	Sordariomycetes	Sordariales	Lasiosphaeriaceae	Apodus	0	0	0.00180946
5dcbc916ee50ceb7514dde64bf30ad58	Ascomycota	Lecanoromycetes	Teloschistales	Teloschistaceae	Caloplaca	0.00234471	0	0.0010443
5df2b651b40bffea91d38c6dc4b8f797	Basidiomycota	Microbotryomycetes	Microbotryomycetes_ord_Incertae_sedis	Chrysozymaceae	Sampaiozyma	0	0	0.000686818
5e0791a19bdbb41034b9807d53fb9a55	Ascomycota	Leotiomycetes	Leotiales	Mniaeciaceae	Epithamnolia	0.0653888	0.148347	0.0420663
5e71a67edf9d7db02539b11bba6a128d	Basidiomycota	Agaricomycetes	Agaricales	Tricholomataceae	Tricholoma	0	0	0.0017405
5e7fcaf4752bd8ed182ab8152afbe5a9	Ascomycota	Arthoniomycetes	Lichenostigmatales	Phaeococcomycetaceae	Antarctolichenia	0.192438	0.192709	0.22524
5ee0762f483d6dcff017ed101fd28d61	Ascomycota	Eurotiomycetes	Phaeomoniellales	Celotheliaceae	Celotheliaceae_gen_Incertae_sedis	0	0	0
5ee6bd5bf950dbfedf9f1b5ce9f76edd	Ascomycota	Lecanoromycetes	Ostropales	Stictidaceae	Eriospora	0	0	0.0242057
5ee97242aaec6862bdf62eb297487271	Basidiomycota	Microbotryomycetes	Microbotryomycetes_ord_Incertae_sedis	Colacogloeaceae	Colacogloea	0.00829902	0.00296545	0.0505241
5eed78e3b8a29e9f731833c76989a1dc	Basidiomycota	Microbotryomycetes	Microbotryomycetes_ord_Incertae_sedis	Chrysozymaceae	Bannozyma	0.0149439	0.0139728	0.0161158
5f0da27ea74f5d98c25ec5ef1b6053bf	Basidiomycota	Agaricomycetes	Corticiales	Corticiaceae	Waitea	0.00437144	0.00392515	0.0237964
5f122d4c230f8f40c4f3338f027064d3	Ascomycota	Sordariomycetes	Diaporthales	Gnomoniaceae	Plagiostoma	0.0180916	0.00623737	0.0298844
5f39ebcf1ae1456e67c476fe02193e5d	Ascomycota	Eurotiomycetes	Chaetothyriales	Herpotrichiellaceae	Nadsoniella	0.0416319	0.0166542	0.0569325
5fe2c613baf4240f73c3914dc5331ede	Ascomycota	Sordariomycetes	Xylariales	Diatrypaceae	Diatrypella	0	0	0
5fea08f8cbff981c7e2f623475a4ebc6	Ascomycota	Sordariomycetes	Hypocreales	Clavicipitaceae	Aphanocladium	0.0457511	0.0349998	0.00749633
600c8fcd4ba89f50408db4c6ad17aad0	Ascomycota	Arthoniomycetes	Arthoniomycetes_ord_Incertae_sedis	Arthoniomycetes_fam_Incertae_sedis	Arthoniomycetes_gen_Incertae_sedis	0.0124128	0.0351116	0.0355973
601c7d0471847952d1c41c816852f30c	Ascomycota	Lecanoromycetes	Lecanorales	Lecanoraceae	Lecidella	0	0.0117437	0.0169926
602120009fc4fc664e9d0cd095529ada	Ascomycota	Dothideomycetes	Capnodiales	Capnodiales_fam_Incertae_sedis	Eriosporella	0	0.000735965	0
605ee48b11c764ef699b43db5180b224	Ascomycota	Dothideomycetes	Pleosporales	Massarinaceae	Massarina	0.00148825	0.0073172	0.1435
606e03f65a46dc74ddfd4bdc6d9a2f6a	Ascomycota	Dothideomycetes	Mycosphaerellales	unidentified	unidentified	0.0500977	0.138702	0.0269516
6071fe5f7cace07f04bd74582ae82fbd	Ascomycota	Lecanoromycetes	Lecanorales	Parmeliaceae	Parmelina	0.0439051	0.0371331	0.29037
60a1c0939973c5e1ba9a38fdfa5fed47	Ascomycota	Arthoniomycetes	Lichenostigmatales	Phaeococcomycetaceae	unidentified	0	0	0
60d696d399bdc626eab80d24c4aa23e5	Ascomycota	Sordariomycetes	Hypocreales	Hypocreales_fam_Incertae_sedis	Barbatosphaeria	0.00272469	0.00267667	0
6105c183a559f036ed6e0fc67f729b5a	Ascomycota	Leotiomycetes	Helotiales	Hyaloscyphaceae	Hamatocanthoscypha	0	0	0
613a2ef1c36598b21b33f08b7adbb9c2	Ascomycota	Sordariomycetes	Hypocreales	Nectriaceae	Lasionectria	0.00238121	0.000769805	0.00551006
61506bea5b891e17103f3488516520c8	Ascomycota	Leotiomycetes	Phacidiales	Phacidiaceae	Gremmenia	0	0	0.00254311
616b4d834e70062ace47ca7e1ec50d3e	Chytridiomycota	Spizellomycetes	Spizellomycetales	Powellomycetaceae	Thoreauomyces	0.0258956	0	0.0148238
616df5e15ef4fefda01ae9e25619f3fe	Ascomycota	Leotiomycetes	Helotiales	Hyaloscyphaceae	Clavidisculum	0.00117235	0.00437773	0.00127155
61ac57d8e3e86df095210c9381e1baf8	Basidiomycota	Agaricomycetes	Cantharellales	unidentified	unidentified	0.0151886	0	0.015627
61b0d2a6d59c40a064ef247b77e60103	Ascomycota	Sordariomycetes	Hypocreales	Hypocreales_fam_Incertae_sedis	Emericellopsis	0	0	0.00331939
621ff0f87b3fbfc0fb86134d2dabac96	Ascomycota	Leotiomycetes	Erysiphales	Erysiphaceae	Golovinomyces	0.0146721	0	0.0150869
623f4e866e29bda8b2521dbdfb70f5d3	Ascomycota	Dothideomycetes	Venturiales	Sympoventuriaceae	Fusicladium	0	0.00293193	0
62535b9f5f753f603ac897e617f45513	Ascomycota	Leotiomycetes	Helotiales	Sclerotiniaceae	Clarireedia	0	0	0.0493937
629dc50579faf99e55f1696c229f97d2	Ascomycota	Dothideomycetes	Mycosphaerellales	Mycosphaerellaceae	Ramularia	0.024035	0.129901	0.0660677
62d30a027cb40d5fdc352f4112878c87	Basidiomycota	Agaricomycetes	Russulales	Lachnocladiaceae	Scytinostroma	0	0.000730002	0
62da43e48eb05ff6c804bb99a6e97a29	Ascomycota	Dothideomycetes	Dothideomycetes_ord_Incertae_sedis	Dothideomycetes_fam_Incertae_sedis	Radulidium	0.0153573	0.00196257	0.0059177
62ed3abaad5620f19da850dca2e654ea	Ascomycota	Lecanoromycetes	Pertusariales	Pertusariaceae	Varicellaria	0.00441995	0	0
63063a9ce2f28faa3b47745414eda91c	Ascomycota	Saccharomycetes	Saccharomycetales	Debaryomycetaceae	Debaryomyces	0.0069112	0.0231695	0.0364512
6371d093bda1bf7e748c7fb7db02ddfd	Basidiomycota	Tremellomycetes	Cystofilobasidiales	Mrakiaceae	Krasilnikovozyma	0.00257918	0.00864501	0
638da8cb5f505e57f4c08fe5a559d9f8	Basidiomycota	Agaricostilbomycetes	Agaricostilbales	Kondoaceae	Bensingtonia	0.000982212	0	0.00196775
639659024a4ea21192bb6fdb1b312b5a	Basidiomycota	Microbotryomycetes	Kriegeriales	Kriegeriaceae	Yamadamyces	0.00873454	0.00722246	0.00331426
63d2e29abed0e67a2fc281b3ced8b1b6	Ascomycota	Leotiomycetes	Helotiales	Porodiplodiaceae	Porodiplodia	0.0028841	0.0118282	0
63f2534ee134d8d429a3c37e1ff05a4e	Ascomycota	Dothideomycetes	Pleosporales	Paradictyoarthriniaceae	Paradictyoarthriniaceae_gen_Incertae_sedis	0.00869518	0.0834068	0.0219439
64575cd990a295d65b8559d27cfd1e7d	Ascomycota	Sordariomycetes	Xylariales	Pseudomassariaceae	Pseudomassaria	0	0	0.000635776
647562bda02a5bb2f5ef9e66e0628715	Ascomycota	Dothideomycetes	Pleosporales	Phaeosphaeriaceae	Phaeosphaeriaceae_gen_Incertae_sedis	0.114806	0.047278	0.0949482
64860206b0ce7b734d5f125e2fa33d80	Ascomycota	Pezizomycetes	Pezizales	Helvellaceae	Helvella	0	0.0428959	0.003481
64ce51798f6527bd9a2329562febcbe9	Ascomycota	Leotiomycetes	Helotiales	Helotiaceae	Articulospora	0	0	0.0016954
650912ff859b6ccd498abd8b0a5c0012	Ascomycota	Sordariomycetes	Xylariales	Diatrypaceae	Eutypa	0	0	0.00383007
654940a886e7681263f86f9710578bf6	Basidiomycota	Agaricomycetes	Agaricales	Tricholomataceae	Hemimycena	0	0.00192451	0
65abc0e670bf6c8c5e48d0c94bdfb8ed	Ascomycota	Leotiomycetes	Helotiales	Dermateaceae	Pyrenopeziza	0.00266983	0.0114941	0.0226926
65c0fd5bd30984d06300b14ec2d22e06	Basidiomycota	Dacrymycetes	Dacrymycetales	Dacrymycetaceae	Dacrymycetaceae_gen_Incertae_sedis	0	0.00287282	0.291924
6659c91e11c623890b4c54ddbc1e1b6c	Basidiomycota	Agaricomycetes	Agaricales	Omphalotaceae	Gymnopus	0.0511796	0.0229698	0.0146821
666bb038c22084f253b98bf27d5fe6df	Ascomycota	Dothideomycetes	Pleosporales	Amniculicolaceae	Murispora	0.11827	0.0102252	0.00820553
6701c14526f947f94f698eafa0546a76	Ascomycota	Eurotiomycetes	Onygenales	Arachnomycetaceae	Arachnomyces	0.00297239	0	0.0010443
6705a2583e8aa4814e1fa1ad6aa74c3a	Basidiomycota	Agaricomycetes	Thelephorales	Thelephoraceae	Tomentella	0.0371793	0.00873786	0.0301004
6750e504e1658ff6d11aa05dbf8d7bb6	Ascomycota	Dothideomycetes	Dothideales	Aureobasidiaceae	Saccothecium	0	0.014446	0.0135329
676b1d1c6883213b917c24d30af87850	Ascomycota	Dothideomycetes	Pleosporales	Melanommataceae	Praetumpfia	0	0.00269854	0.00749724
676d2f8c970e19402d6df393ece63f52	Ascomycota	Sordariomycetes	Hypocreales	Stachybotryaceae	unidentified	0.0195067	0.00649402	0.00812184
6795793046d007cd23307979620c8169	Ascomycota	Dothideomycetes	Capnodiales	Xenodevriesiaceae	Xenodevriesia	0	0.0115464	0.00190733
67c382dc9ccea7b8511ac955c1081d4e	Basidiomycota	Agaricomycetes	Hymenochaetales	Tubulicrinaceae	Tubulicrinis	0.00792636	0.00653715	0
681e68bfbe1e5116d033536ca441a8be	Ascomycota	Dothideomycetes	Pleosporales	Phaeosphaeriaceae	Leptospora	0	0.00115471	0.00689412
696b3fe212c4e46bbaad3a042c18d3d8	Basidiomycota	Microbotryomycetes	Microbotryales	unidentified	unidentified	0.00266983	0	0
69d91fe6f0807203d9e2ae32834aedee	Ascomycota	Leotiomycetes	Helotiales	Chaetomellaceae	unidentified	0.00750307	0.00122661	0.00232645
6a10d9335a522d4bca1e74b42c056dad	Ascomycota	Dothideomycetes	Pleosporales	Teichosporaceae	Teichospora	0.00222929	0.00623737	0.00137364
6a2a42fd67c2b2367ee5a5e69613ac7a	Basidiomycota	Microbotryomycetes	unidentified	unidentified	unidentified	0.0140937	0.00819983	0.0100601
6a5fe2aeeb970110af70f429a520dffe	Ascomycota	Orbiliomycetes	Orbiliales	Orbiliaceae	Dactylella	0	0	0.000847702
6a6e1eab88b889d73fa2f3cba5690129	Basidiomycota	Tremellomycetes	Tremellales	Phaeotremellaceae	Gelidatrema	0	0.016427	0.00667599
6a7a5f555ef927032d976c60bfa05ed8	Ascomycota	Saccharomycetes	Saccharomycetales	Trichomonascaceae	Trichomonascus	0.00148825	0.00560723	0
6abee51df8548c5d0da4cd969724fdf7	Ascomycota	Orbiliomycetes	Orbiliales	Orbiliaceae	Amphosoma	0.00317913	0.00417047	0.0347961
6b189ac377741ace4b55860727a14d01	Ascomycota	Sordariomycetes	Coniochaetales	Coniochaetaceae	Coniochaeta	0.115611	0.197876	0.371732
6b21710ed2bf6f30e06564041bb1cab2	Basidiomycota	Agaricomycetes	Auriculariales	Auriculariales_fam_Incertae_sedis	Auriculariales_gen_Incertae_sedis	0.000468942	0.0215621	0.00635936
6ba01e2687a32b40663b8c07a2092989	Basidiomycota	Agaricomycetes	Cantharellales	Botryobasidiaceae	Botryohypochnus	0	0	0.000775482
6bab16b55f91fe40a81ae330ef2d72d6	Ascomycota	Leotiomycetes	Helotiales	Tympanidaceae	Capturomyces	0	0.00219	0
6bc9ee5f0616349f67c0740a114602ff	Ascomycota	Saccharomycetes	Saccharomycetales	Saccharomycetaceae	Kluyveromyces	0.00198159	0.00162578	0.0121859
6c05a9c9a7fb631a03200f355b323ef3	Ascomycota	Eurotiomycetes	Chaetothyriales	Herpotrichiellaceae	Neosorocybe	0	0.00264189	0
6c4abb091c50adb86f6075b2551634f5	Ascomycota	Saccharomycetes	Saccharomycetales	Saccharomycetales_fam_Incertae_sedis	Candida	1.77298	0.031837	0.0634571
6c63f45de43765202b988e7c9526d734	Basidiomycota	Agaricomycetes	Sebacinales	Serendipitaceae	Serendipita	0.00551188	0.00146398	0.00562859
6c6dc5047d97a0f0959825fefef14416	Basidiomycota	Agaricomycetes	Polyporales	Polyporaceae	Dichomitus	0	0	0.0085019
6c790c648f77094498566c5d7eb992cd	Ascomycota	Dothideomycetes	Bezerromycetales	Bezerromycetaceae	Bezerromyces	0.388242	0.0721083	0.412713
6c99cb0e346ac66a1860b90fc1755204	Ascomycota	Leotiomycetes	Helotiales	Helotiaceae	Bisporella	0.100901	0.133631	0.240957
6cac3d4c47cf81296a1aa41975941177	Ascomycota	Dothideomycetes	Pleosporales	Occultibambusaceae	Brunneofusispora	0	0.00121933	0
6cbd64aac44b7d39b1f057e52e4aed09	Ascomycota	Lecanoromycetes	Lecanoromycetes_ord_Incertae_sedis	Micropeltidaceae	Micropeltidaceae_gen_Incertae_sedis	0.00171887	0	0
6d28863036c34d6b785589ed9fadc93f	Ascomycota	Pezizomycetes	Pezizales	unidentified	unidentified	0	0.00243334	0
6d6b0940d649b5c5bb21f08d8c8b582f	Basidiomycota	Microbotryomycetes	Sporidiobolales	Sporidiobolaceae	Rhodotorula	0	0.00367983	0.0191764
6d7a11abcbc80f52de0c8033464d582d	Ascomycota	Dothideomycetes	Venturiales	Venturiaceae	unidentified	0.0626514	0.343283	0.105142
6df238ce6372a81b47367708d47ca056	Olpidiomycota	GS17	GS17_ord_Incertae_sedis	GS17_ord_Incertae_sedis_fam_Incertae_sedis	GS17_ord_Incertae_sedis_gen_Incertae_sedis	0.00106793	0	0.0133513
6e49db1f77546cb9a0091a6ee6b56d3a	Basidiomycota	Cystobasidiomycetes	Cystobasidiomycetes_ord_Incertae_sedis	unidentified	unidentified	0.00856001	0.0565283	0.0601081
6e50b4bacb865b3961f7b4713a8df3f1	Basidiomycota	Agaricomycetes	Agaricales	Physalacriaceae	Flammulina	0	0	0
6e9f776c4fa0ad60fce893ee814d9c49	Basidiomycota	Microbotryomycetes	Sporidiobolales	Sporidiobolales_fam_Incertae_sedis	Sporidiobolales_gen_Incertae_sedis	0.00703413	0.00115471	0.000635776
6ecbca3945d06fb2bc104974a5057c8d	Ascomycota	Dothideomycetes	Pleosporales	Melanommataceae	Pseudotrichia	0	0	0
6edd4006adb640e5f440637750bffad7	Basidiomycota	Tremellomycetes	Tremellales	Phaeotremellaceae	Phaeotremella	0.170969	0.177947	0.136172
6f45c4312e89d8034ef8a725dcec25b5	Basidiomycota	Agaricomycetes	Agaricales	Mycenaceae	Mycena	0.478783	0.529989	0.818054
6f81c4ae1d3bd4f20ba52de98e89d521	Basidiomycota	Tremellomycetes	Tremellales	Bulleraceae	Fonsecazyma	0.110357	0.126627	0.140448
6fb79a850682a5d79a97adf96e221c2e	Ascomycota	Eurotiomycetes	Onygenales	Onygenaceae	Keratinophyton	0	0.0633608	0
6ff09bafaf554a6a9d30256d8a834e6a	Ascomycota	Lecanoromycetes	Ostropales	Ostropales_fam_Incertae_sedis	Elongaticonidia	0	0.00772245	0
6ffbd34f779a035922b0c4a03fe4d1c0	Basidiomycota	Tremellomycetes	Cystofilobasidiales	Mrakiaceae	Itersonilia	0.0056829	0.00884926	0.0248309
700cb32737d5ee557de3a3ce33947a10	Ascomycota	Dothideomycetes	Tubeufiales	Tubeufiaceae	Helicoon	0.00544938	0	0
70432b42ab16cbb330a4cb6a0c72d558	Ascomycota	Leotiomycetes	Helotiales	Helotiaceae	Ascocoryne	0.00328259	0	0
710fe81f4164091bd5878f3d9e04740e	Basidiomycota	Agaricomycetes	Boletales	Tapinellaceae	Tapinella	0	0	0
71d54c8c0a8c9b0f922a67eaa660c718	Basidiomycota	Tremellomycetes	Filobasidiales	Filobasidiaceae	Goffeauzyma	0.00123849	0	0.0596749
71dae1ae237b3b243788ede225ca86a1	Ascomycota	Leotiomycetes	Helotiales	Sclerotiniaceae	unidentified	0.114764	0.208658	0.206472
71ec41ff51cea0c1362f6a672e73ca44	Ascomycota	Dothideomycetes	Pleosporales	Lophiostomataceae	Platystomum	0.00106793	0.000577354	0.0103398
71f96c17e06cdc6661c23e381e766fab	Basidiomycota	Agaricomycetes	Boletales	Coniophoraceae	Coniophoraceae_gen_Incertae_sedis	0	0	0
725c94d5d5991a2800dd0d4691ed22dc	Ascomycota	Sordariomycetes	Sordariales	Cephalothecaceae	Phialemonium	0.0674168	1.3046	0.372902
72a4ae3a33e1ad879418741174baef17	Ascomycota	Pezizomycotina_cls_Incertae_sedis	Pezizomycotina_ord_Incertae_sedis	Pezizomycotina_fam_Incertae_sedis	Cytosporella	0.00441995	0.016119	0.0104031
72b83a724a17e78e306565ab5ee40a3c	Ascomycota	Dothideomycetes	Capnodiales	Paradevriesiaceae	Paradevriesia	0	0	0.0351581
73063e53c63e624ded897d34c5303ebe	Ascomycota	Sordariomycetes	Hypocreales	Cordycipitaceae	Liangia	0	0	0.00593391
73466153bffabb3fc2e13e6e72c55a24	Basidiomycota	Agaricomycetes	Thelephorales	Thelephoraceae	Thelephora	0	0.00121667	0.0038291
7358ed70f42bdec7fc69267d6f819fbd	Ascomycota	Leotiomycetes	Helotiales	Helotiaceae	Helicodendron	0	0	0.00982278
7375b2deb026559720bcbd0071f26ec3	Ascomycota	Sordariomycetes	Thyridiales	Thyridiaceae	Thyridium	0	0.00904521	0
738706e9889b2d7231ae2288cbd31524	Ascomycota	Lecanoromycetes	Caliciales	Physciaceae	unidentified	0.0196717	0.015766	0.0105375
739b8288e03fead178e747bb8f45bba9	Basidiomycota	Pucciniomycetes	Platygloeales	Eocronartiaceae	Eocronartium	0.0210884	0.0071048	0.0126798
73bfba9f3aa22b59b6882989d46354de	Ascomycota	Leotiomycetes	Helotiales	Hyaloscyphaceae	Trichopeziza	0	0.00630772	0.0211818
73d313feed4ed1b6526c3f0333c123d3	Basidiomycota	Agaricomycetes	Russulales	unidentified	unidentified	0	0	0
750bbf6afa175fcf818c007c636e04cf	Ascomycota	Lecanoromycetes	Lecanorales	Psilolechiaceae	Psilolechia	0	0	0.00749633
750f97aa5e39bc8dff2638b38166ae9e	Basidiomycota	Microbotryomycetes	Sporidiobolales	Sporidiobolaceae	Sporidiobolaceae_gen_Incertae_sedis	0.15908	0.0159532	0.916765
7568363f0d7cd98b917de5d08a9cd114	Ascomycota	Eurotiomycetes	Chaetothyriales	Epibryaceae	Epibryon	0.00809865	0	0.00214837
75c3421842fe26cfa3875dc4075e5385	Ascomycota	Sordariomycetes	Hypocreales	Nectriaceae	Volutella	0.00257918	0.0153599	0
75f09431961410ecccd87a47baf060ae	Basidiomycota	Agaricomycetes	Polyporales	Fomitopsidaceae	Fomitopsis	0.00270108	0.000962256	0
76730c8ceb1757cd73fc70f766747900	Ascomycota	Leotiomycetes	Helotiales	Helotiales_fam_Incertae_sedis	Xenochalara	0	0	0.00339081
76a892c5b6b1d5780cb8d3bdd3ea52f3	Ascomycota	Pezizomycetes	Pezizales	Pezizaceae	Peziza	0.00492266	0	0
76cc59efdcfe8789befb19e5544762e3	Ascomycota	Dothideomycetes	Capnodiales	Cladosporiaceae	Cladosporium	4.10049	17.4605	9.30679
7772aa82d66600089707554d9d1f0df8	Basidiomycota	Agaricomycetes	Russulales	Peniophoraceae	unidentified	0.00351706	0.00389334	0.00508621
7772cbf930e9d547261efa9600340161	Basidiomycota	Agaricomycetes	Polyporales	Dacryobolaceae	Dacryobolus	0	0.00250187	0
7795b0aac2c9c81c4f7a608508b68fae	Basidiomycota	Malasseziomycetes	Malasseziales	Malasseziaceae	Malassezia	0.0041795	0.0235051	0.0610209
77bee0ad14db5f4f41b7844132a55bd6	Basidiomycota	Agaricostilbomycetes	Agaricostilbales	Chionosphaeraceae	Kurtzmanomyces	0.00503804	0.0465528	0.0177236
77e272bf06c5f1d723194c16017e65c5	Ascomycota	Dothideomycetes	Dothideomycetes_ord_Incertae_sedis	Dothideomycetes_fam_Incertae_sedis	Pseudoarthrographis	0	0.000577354	0.0010443
7810e7c5d4e94a179282ec0bb3a3cda1	Ascomycota	Dothideomycetes	Mycosphaerellales	Extremaceae	Incertomyces	0	0	0.0046317
782886490b265583ca8945440ba086ce	Ascomycota	Eurotiomycetes	Chaetothyriales	Cyphellophoraceae	Cyphellophora	0	0.0580571	0.0425509
7877a84c7261f95744b78c3d36607db8	Basidiomycota	Agaricomycetes	Agaricales	Entolomataceae	Entoloma	0.0258915	0.00170334	0.00674161
787de9d42594246e53bea2bd78367ad4	Ascomycota	Saccharomycetes	Saccharomycetales	Saccharomycetales_fam_Incertae_sedis	Saccharomycetales_gen_Incertae_sedis	0	0.00210257	0
7894746c3da184cdaaafd6119cf1acfa	Ascomycota	Dothideomycetes	Mycosphaerellales	Teratosphaeriaceae	Pseudotaeniolina	0.000743097	0.00105129	0.00103398
7897f658c5ae1c6e9d5b4f42de8e2d16	Ascomycota	Leotiomycetes	Helotiales	Lachnaceae	Pezizellaster	0.00225725	0.00146	0.0024367
7996ec4ffa843775f80a63441015e0e2	Basidiomycota	Agaricomycetes	Auriculariales	Exidiaceae	Exidia	0.0260737	0.00832217	0.0314347
79cb1a6082447b56dc5262bf30365df6	Ascomycota	Leotiomycetes	Helotiales	Hyaloscyphaceae	Microscypha	0.0567461	0.0100452	0.0508041
79dd4e78ee9439adf0717aabfe419a7a	Basidiomycota	Agaricomycetes	Corticiales	Corticiaceae	Marchandiobasidium	0.00365736	0	0.0064273
79e6ca60492e516eb11ffc90702c818a	Ascomycota	Dothideomycetes	Pleosporales	Phaeosphaeriaceae	Neostagonospora	0.0323314	0.148735	0.151431
7a19859f2311190cf62dc6fab6bd0e6d	Ascomycota	Eurotiomycetes	Eurotiales	Aspergillaceae	Hamigera	0	0	0
7a33438972aa57f6f5f0262eb004390e	Ascomycota	Dothideomycetes	Pleosporales	Sporormiaceae	Preussia	0.296733	0.245517	0.459673
7a624c2142c20f54b17a00309b882dac	Basidiomycota	Agaricomycetes	Agaricales	Radulomycetaceae	Radulomyces	0.00429432	0.000730002	0
7ad74b1168cca5461fd8bd01cce2987e	Basidiomycota	Ustilaginomycetes	Ustilaginales	Ustilaginaceae	Moesziomyces	0	0	0.0038291
7b4a02c6bc811233d2bc0f76444d72be	Ascomycota	Eurotiomycetes	Chaetothyriales	Cyphellophoraceae	Cyphellophoraceae_gen_Incertae_sedis	0	0.00570586	0.00539127
7b66c87804543fd0eb379558cf15f433	Ascomycota	Dothideomycetes	Botryosphaeriales	Botryosphaeriaceae	Botryosphaeria	0	0	0.0031329
7c3b4a0a3ef34130f3c876e8fb3fb8a8	Basidiomycota	Agaricomycetes	Agaricales	Hygrophoraceae	Hygrophorus	0	0	0
7c4bfa992a09a89d3b842d7295c6466d	Ascomycota	Lecanoromycetes	Caliciales	Physciaceae	Phaeophyscia	0	0.000490643	0
7c729a0aa9ea2860319a5c69d29ff865	Ascomycota	Sordariomycetes	Xylariales	Beltraniaceae	Beltraniaceae_gen_Incertae_sedis	0	0.00754335	0
7cf983054983099a650014c5798e6858	Ascomycota	Leotiomycetes	Helotiales	Helotiales_fam_Incertae_sedis	Leohumicola	0.00925555	0	0
7d3c8519ffab5169a87c92090ddbc118	Ascomycota	Taphrinomycetes	Taphrinales	Taphrinaceae	Taphrinaceae_gen_Incertae_sedis	0.0164927	0.0541719	0.280238
7d73e11631b6562d83f63646eb1ad68c	Basidiomycota	Agaricomycetes	Agaricales	Cortinariaceae	Phlegmacium	0	0.000490643	0
7dc53a872fc2c2e0181659de32409da6	Ascomycota	Dothideomycetes	Pleosporales	Lentitheciaceae	Darksidea	0	0	0
7def67fdec063fcd6243e9b1126d425f	Ascomycota	Lecanoromycetes	unidentified	unidentified	unidentified	0.0094069	0.00541002	0.00805317
7e16b0fd35f839aedcd163a06bd6df73	Ascomycota	Leotiomycetes	Helotiales	Hamatocanthoscyphaceae	Xenopolyscytalum	0	0	0.00155142
7ed1c8f90e5aa95cc48daee5f948d36f	Basidiomycota	Agaricomycetes	Agaricales	Chromocyphellaceae	Chromocyphella	0.0244819	0.111677	0.0560939
7f1ead78d3a1e069a7cbe4e88fa1d16c	Basidiomycota	Agaricomycetes	Agaricales	Strophariaceae	Hypholoma	0.00798883	0.00336411	0.00296696
7f2730f359aad35d007259a5c4d47364	Ascomycota	Sordariomycetes	Hypocreales	Stachybotryaceae	Albifimbria	0.000846468	0	0
7f3506d712e6c05c9e91443d55946ca8	Ascomycota	Pezizomycetes	Pezizales	Ascobolaceae	Ascobolus	0.185777	0.0430413	0.0062658
7f6fc013d447d5c64afe638429a2aab0	Ascomycota	Lecanoromycetes	Lecanorales	Scoliciosporaceae	Scoliciosporum	0	0.00456024	0.0293665
7f932a1f0fc33f9e63de627108c651e2	Ascomycota	Leotiomycetes	unidentified	unidentified	unidentified	0.245327	0.363418	0.366719
7fb0f8b12908f30f1e0c5f508b4d93b9	Ascomycota	Dothideomycetes	Mycosphaerellales	Mycosphaerellaceae	Mycocentrospora	0	0.204383	0
802d54d0d4a61269c76685cae9b85c33	Ascomycota	Leotiomycetes	Helotiales	Hyaloscyphaceae	Brunnipila	0	0.00958979	0.00900426
80dbab84d3bf37506c33f24ffbaf131a	Basidiomycota	Tremellomycetes	Tremellales	Bulleraceae	Bullera	0.00245553	0	0.0078215
81443cfd9614d2155a00d1e6dfc4b892	Basidiomycota	Agaricomycetes	Agaricales	unidentified	unidentified	0.0309992	0.00827625	0.0352738
816f4a675a05896e74cb0d1cdaf51c0e	Ascomycota	Dothideomycetes	Pleosporales	Pleosporaceae	Alternaria	0.419602	0.462863	2.05831
817a9a811411dada4ce46ff8e6f52837	Ascomycota	Leotiomycetes	Helotiales	Helotiales_fam_Incertae_sedis	Volucrispora	0.0289157	0.018338	0.0186116
818251ecc267eb9e934351c480c48fc6	Ascomycota	Dothideomycetes	Mycosphaerellales	Mycosphaerellaceae	Xenosonderhenia	0.00169294	0.0014718	0
82203b14677a9c41ba599e00e5696488	Ascomycota	Leotiomycetes	Erysiphales	Erysiphaceae	Erysiphe	0.00637504	0.00962685	0.0162213
8225422d3c9c0ddd87ae2895e669e658	Basidiomycota	Pucciniomycetes	Pucciniales	Gymnosporangiaceae	Gymnosporangium	0	0.00615844	0
825434006184776ea7b6a2d61b0efe9d	Ascomycota	Lecanoromycetes	Lecanorales	Cladoniaceae	Cladoniaceae_gen_Incertae_sedis	0	0.000630772	0
82dd84b3a70250f9a5766c6ad4dc04a8	Basidiomycota	Agaricomycetes	Agaricales	Hygrophoraceae	Eonema	0.0446157	0	0.00190733
82ee95ab2f7b7ab5d2ea2a2cfdea42e3	Ascomycota	Dothideomycetes	Pleosporales	Pleosporales_fam_Incertae_sedis	Pleosporales_gen_Incertae_sedis	0.0987152	0.426516	0.205485
82ff94bd5b1feac37c2c7aaa923b91ea	Basidiomycota	Agaricomycetes	Cantharellales	Tulasnellaceae	unidentified	0	0.00162578	0
8340345c4cc37441bec4a5585702cf29	Basidiomycota	Agaricomycetes	Auriculariales	Exidiaceae	Basidiodendron	0.000892953	0	0
835653239cab5dad3caebb84c2ae4a7b	Basidiomycota	Tremellomycetes	Tremellales	Cryptococcaceae	Cryptococcus	0.3473	0.371939	0.372447
83644434835bfd938789cb299adc3e49	Ascomycota	Sordariomycetes	Microascales	Microascaceae	Gamsia	0	0	0.00275503
8385c98744420e86fa79ed626041bed4	Ascomycota	Leotiomycetes	Helotiales	Hyaloscyphaceae	Glutinomyces	0	0.00267667	0.00336042
839d669c1d5bdf0e69e831d2aa1a47c3	Ascomycota	Pezizomycetes	Pezizales	Morchellaceae	Verpa	0	0.000981287	0
8436a25ad3835278ab12f6a5b07a0ccb	Basidiomycota	Agaricomycetes	Agaricales	Lycoperdaceae	Calvatia	0	0.00399489	0.00105963
846579d0c75754b2bd14244e2f2247be	Ascomycota	Sordariomycetes	Delonicicolales	Delonicicolaceae	Furfurella	0	0.00134716	0
847415607d2a79ed864fc65b4a9eb040	Ascomycota	Leotiomycetes	Helotiales	Myxotrichaceae	Oidiodendron	0.013751	0.00572695	0
848aed590fa3e19b85009e74abb3ba8b	Ascomycota	Leotiomycetes	Helotiales	Leptodontidiaceae	Leptodontidium	0.0113504	0.00417256	0.00989576
84b463246efc81c56e7d168abc638ae0	Ascomycota	Orbiliomycetes	Orbiliales	Orbiliales_fam_Incertae_sedis	Orbiliales_gen_Incertae_sedis	0.178989	0.0796136	0.0707791
86016081f1a69b24e11198cfc3fa381b	Ascomycota	Dothideomycetes	Dothideales	Dothideaceae	Endoconidioma	0.28334	0.775816	1.07758
86636190deb30c2854ec1356f6d02432	Ascomycota	Dothideomycetes	Pleosporales	Dictyosporiaceae	Pseudocoleophoma	0.00196442	0.00423393	0.00137364
866d0a1a3c221f911bfb0bc4a0cb1857	Ascomycota	Leotiomycetes	Helotiales	unidentified	unidentified	2.11976	2.08495	1.58182
86ac417a3d2af37ddec768bd2276d0ab	Ascomycota	Dothideomycetes	Pleosporales	Cucurbitariaceae	Pyrenochaeta	0.112392	0.0432067	0.16943
86b46d929f826187c93d8b78ed89d650	Ascomycota	Sordariomycetes	Hypocreales	Clavicipitaceae	Epichloë	0	0.00582562	0.0200491
86ef88553c421baf0798c15e7b8633b4	Ascomycota	Dothideomycetes	Pleosporales	Lentitheciaceae	Pseudomurilentithecium	0	0	0.0010443
87facb504db7b8be1455585b5f8f3ee2	Ascomycota	Eurotiomycetes	Verrucariales	Verrucariaceae	Atla	0	0	0
883263b7ae710eb20afde1cb7ce2bce5	Ascomycota	Dothideomycetes	Pleosporales	Lentitheciaceae	Keissleriella	0.0110085	0.0536484	0.0317703
886f9e603bd8c47f315da46b627078a2	Basidiomycota	Agaricomycetes	Russulales	Stereaceae	Stereum	0.0171053	0.00987577	0.0240616
88accce4ec80182877da24c0f60460fe	Ascomycota	Dothideomycetes	Pleosporales	Roussoellaceae	unidentified	0	0	0.0032867
890ebe8a1e493ad357b81a7d806f7716	Ascomycota	Sordariomycetes	Diaporthales	Gnomoniaceae	Ophiognomonia	0.00826303	0.0303498	0.00727214
8928dfd474e93585cbdcbd7e9a4684a3	Basidiomycota	Agaricomycetes	Agaricales	Strophariaceae	Strophariaceae_gen_Incertae_sedis	0	0	0
893321d68f617c743c058608e9a6d2b3	Ascomycota	Sordariomycetes	Diaporthales	Coryneaceae	Coryneum	0	0	0.0155971
897f3e339542c0a2c676bf92afda53f6	Ascomycota	Dothideomycetes	Pleosporales	Cucurbitariaceae	Neocucurbitaria	0.0778998	0.132544	0.173035
89e0842fd6e8cf82859ff48020b926e9	Basidiomycota	Microbotryomycetes	Microbotryales	Ustilentylomataceae	Ustilentyloma	0	0	0.00153203
8abfacafbc35ae23b40abf7be58e96e9	Ascomycota	Sordariomycetes	Xylariales	Bartaliniaceae	Truncatella	0	0.00304833	0.00516988
8ac6a200a12a9061544bfeb4228df8b0	Ascomycota	Dothideomycetes	Pleosporales	Phaeosphaeriaceae	Neosetophoma	0.014924	0.232792	0.473982
8aca790e700ad85fffcddd0c22789879	Basidiomycota	Agaricomycetes	Agaricales	Hymenogastraceae	Hebeloma	0.00816106	0.00269854	0.00171704
8b08354b03b773928051bf4bf9225fea	Ascomycota	Sordariomycetes	Ophiostomatales	Ophiostomataceae	Sporothrix	0.00619247	0	0
8b2636b1eb7200b4340d90769fdcf2fd	Basidiomycota	Agaricomycetes	Agaricales	Strophariaceae	Galerina	0.187666	0.128127	0.171019
8b8da703405fbd7449419f563e4e3fb5	Ascomycota	Dothideomycetes	Pleosporales	Didymosphaeriaceae	Pseudopithomyces	0	0.0456258	0.0900307
8be4cf7554347a3609188780fa5afd0c	Ascomycota	Leotiomycetes	Helotiales	Helotiaceae	Claussenomyces	0	0.00245445	0.00137364
8c16f895c29f874eb1d5fb98f77e8e9e	Ascomycota	Dothideomycetes	Tubeufiales	Tubeufiaceae	Zaanenomyces	0.0110041	0.0109149	0.0202707
8c7c4e57d7faba6866d5f63904f8d050	Ascomycota	Leotiomycetes	Helotiales	Mollisiaceae	Phialocephala	0.00864356	0.00122661	0.00933924
8cae91f122b13c2232f7647c631fe6b8	Basidiomycota	Pucciniomycetes	Pucciniales	Melampsoraceae	Melampsora	0	0.000384903	0.0024367
8d144d0c7e308a0293601e61a69d8912	Ascomycota	Dothideomycetes	Pleosporales	Neopyrenochaetaceae	Neopyrenochaeta	0	0.00791942	0
8d17226bb1f89fcb66ed52ecaffe9c96	Ascomycota	Sordariomycetes	Xylariales	Xylariaceae	Anthostomelloides	0.0071755	0.00219	0.0190935
8d460ba89cc55bec73d2b76bf6014896	Ascomycota	Leotiomycetes	Helotiales	Cenangiaceae	Trochila	0.00171887	0.00686901	0.00920961
8d6bdcdfe73c55374f4905f40159d109	Ascomycota	Dothideomycetes	Pleosporales	unidentified	unidentified	2.19232	1.19376	1.93812
8dfde9d711d51c0043f1925e0ede5c8b	Ascomycota	Dothideomycetes	Tubeufiales	Tubeufiaceae	unidentified	0.0164798	0.0206624	0.0190617
8e11c79280ec598edbab15ea1ef258b4	Basidiomycota	Agaricomycetes	Agaricales	Stephanosporaceae	Cristinia	0	0.0142358	0
8e25733e2d046fb7e607e7a5b9ea5770	Ascomycota	Leotiomycetes	Helotiales	Helotiales_fam_Incertae_sedis	Cryptocline	0.0901726	0.0784271	0.107769
8e3c93960608e2fcfd5162114e303ee3	Ascomycota	Dothideomycetes	Pleosporales	Lophiostomataceae	Neovaginatispora	0.00602535	0.00474	0.00717899
8eb5881db8ecdaad679d4f9032fcd0ff	Ascomycota	Lecanoromycetes	Pertusariales	unidentified	unidentified	0	0	0
8ee1ebdb85db4b13d402e9ce8decdcf1	Ascomycota	Dothideomycetes	Capnodiales	Cladosporiaceae	Davidiellomyces	0.00721558	0.0055872	0.0339057
8ee3c6bd2e47ccebf9c7d13b6d3f0d09	Ascomycota	Pezizomycotina_cls_Incertae_sedis	Pezizomycotina_ord_Incertae_sedis	Pezizomycotina_fam_Incertae_sedis	Spermospora	0	0.0117379	0
8f5c302b795fcb98112c5a9a3d0c5f1b	Basidiomycota	Microbotryomycetes	Microbotryomycetes_ord_Incertae_sedis	Chrysozymaceae	Chrysozyma	0.00355822	0	0.00140179
8f97bc255956ef80f4a37274814f1d2a	Basidiomycota	Exobasidiomycetes	Entylomatales	Entylomatales_fam_Incertae_sedis	Entylomatales_gen_Incertae_sedis	0	0	0.000686818
8ff34516cf4e48245f89d6bf9f85be02	Ascomycota	Sordariomycetes	Hypocreales	Nectriaceae	Neonectria	0.000937884	0.0227555	0.00541102
90475b33b7c84bf0ff16d4e8aca0d548	Basidiomycota	Wallemiomycetes	Wallemiales	Wallemiaceae	Wallemia	0	0.00122722	0.00103398
90a900a289bb36dc040d6e712bd090aa	Ascomycota	Sordariomycetes	unidentified	unidentified	unidentified	0.0834198	0.359199	0.523949
90b8090499831421e72bc29a4297c9ee	Basidiomycota	Tremellomycetes	Tremellales	Trimorphomycetaceae	Saitozyma	0	0.0058872	0.00328097
916516c0207303deae7ee41a7b7adef5	Basidiomycota	Agaricomycetes	Polyporales	Fomitopsidaceae	Postia	0	0	0.00309068
917fecc9763cad81a979f6992ed8dd55	Basidiomycota	Tremellomycetes	Cystofilobasidiales	Cystofilobasidiaceae	Cystofilobasidium	0.0280744	0.0740568	0.110688
918376fd61115b42a6a92cf2e6e68138	Ascomycota	Dothideomycetes	Botryosphaeriales	Planistromellaceae	Ramimonilia	0.00340649	0	0.0865386
91c46eef902377425c1523ce494c8e31	Basidiomycota	Agaricomycetes	Cantharellales	Botryobasidiaceae	Botryobasidium	0.00282156	0	0.0023521
91e15bd0e85cf7be5eb03910cc8b5976	Ascomycota	Pezizomycetes	Pezizales	Pyronemataceae	Heydenia	0.0969118	0.0902085	0
9205df37f317fc4640fb9da6dcfc31e6	Ascomycota	Dothideomycetes	Mycosphaerellales	Teratosphaeriaceae	Friedmanniomyces	0	0.0181684	0.0213257
9208c6107fca9f15c5acac808e90c1b7	Ascomycota	Sordariomycetes	Hypocreales	Nectriaceae	Stylonectria	0	0	0.00280872
9268f59f04307d385bf27724ca7ca2dc	Basidiomycota	Agaricomycetes	Cantharellales	Tulasnellaceae	Tulasnella	0	0.004418	0
9269ff9b80c202015fe2ee975a845c20	Ascomycota	Dothideomycetes	Venturiales	Venturiaceae	Venturia	0.0166672	0.0108029	0.0242985
92e19ab060ee2cd874c83d1b38da5400	Basidiomycota	Agaricomycetes	Agaricales	Strophariaceae	Agrocybe	0	0.0022079	0
9301b670083f008e191190eaccdc36ba	Basidiomycota	Microbotryomycetes	Microbotryomycetes_ord_Incertae_sedis	Microbotryomycetes_fam_Incertae_sedis	Microbotryomycetes_gen_Incertae_sedis	0.120456	0.104141	0.0984193
93db4d5e6dfd406acb28fc54426f7dd9	Ascomycota	Dothideomycetes	Pleosporales	Paradictyoarthriniaceae	unidentified	0	0.00250187	0
945aa2e1b1866225b747002a5d807fec	Ascomycota	Lecanoromycetes	Lecanorales	Lecanoraceae	Polyozosia	0	0	0
9491cf40e68ad3e7b8bd67b8ece2044a	Ascomycota	Pezizomycetes	Pezizales	Tuberaceae	Tuber	0	0	0.00499255
95ebcc8a61bd67d6f085fcad61968753	Ascomycota	Dothideomycetes	Mycosphaerellales	Teratosphaeriaceae	Teratosphaeria	0.00416711	0	0
964628612fd76daa6897be7ae4636b75	Basidiomycota	Agaricomycetes	unidentified	unidentified	unidentified	0.197086	0.33379	0.229837
96c1d69d4fb4995acfd7d0889f7ad95c	Ascomycota	Dothideomycetes	Capnodiales	Neodevriesiaceae	unidentified	0	0.00115471	0.000775482
96f824b58826e49fb3b9ac008021bba0	Basidiomycota	Tremellomycetes	Filobasidiales	Piskurozymaceae	Solicoccozyma	0.117801	0.0181647	0.0264135
9703a22a5de39e2e8bd26069508a57bf	Ascomycota	Dothideomycetes	Capnodiales	Capnodiales_fam_Incertae_sedis	Arthrocatena	0.00492266	0.0175786	0.00376665
9765a23d22b2a2d1a7f6e702f0162440	Ascomycota	Leotiomycetes	Helotiales	Sclerotiniaceae	Sclerotiniaceae_gen_Incertae_sedis	0	0	0.000847702
978aefb9bdad0b6742c83deede27ba73	Ascomycota	Dothideomycetes	Botryosphaeriales	Botryosphaeriales_fam_Incertae_sedis	Botryosphaeriales_gen_Incertae_sedis	0	0.00146	0
97cabbb3d2405abedeb8dc7a2ff7e4ee	Ascomycota	Pezizomycetes	Pezizales	Pyronemataceae	Hydnocystis	0	0	0
98523720eec4d4641a48957758bee9db	Ascomycota	Dothideomycetes	Pleosporales	Lophiotremataceae	Lophiotrema	0.00586177	0.00785423	0.00716975
98524e823fdaba4e0ffda1b7377019e8	Ascomycota	Lecanoromycetes	Baeomycetales	Baeomycetales_fam_Incertae_sedis	Baeomycetales_gen_Incertae_sedis	0	0	0.00110816
9857dfb83501e18daedbfc40eeccf308	Basidiomycota	Cystobasidiomycetes	Naohideales	Naohideaceae	Naohidea	0	0	0.0038291
986f28bfebac17eefd480dd4e4f009f5	Ascomycota	Leotiomycetes	Helotiales	Dermateaceae	Calloria	0.389043	0.0465741	0.122981
98b01e655c3a358d09de84361e9b0c44	Basidiomycota	Agaricomycetes	Agaricales	Tricholomataceae	Musumecia	0.00122777	0	0
993abb562119692dd2622ab11b5edb9e	Ascomycota	Saccharomycetes	Saccharomycetales	Debaryomycetaceae	Babjeviella	0	0.826943	0.472718
9944f27d1a3cc0e35214d15e38d7eb7a	Ascomycota	Dothideomycetes	Tubeufiales	Tubeufiaceae	Uredinophila	0	0	0.00190733
99584ef3f12d441feacc7dbb1526f1be	Ascomycota	Leotiomycetes	Helotiales	Helotiales_fam_Incertae_sedis	Helotiales_gen_Incertae_sedis	0.00106793	0.0230149	0.00926871
99d033a0f03edf53fe4c532b3d222d96	Ascomycota	Sordariomycetes	Hypocreales	Ophiocordycipitaceae	unidentified	0	0.00386122	0
9a176344698ca5b557cf7a8bb1a558b6	Ascomycota	Dothideomycetes	Mycosphaerellales	Extremaceae	Petrophila	0.420564	0.341441	0.560005
9a33227de376407f85c1575cf6bdf5f3	Ascomycota	Sordariomycetes	Hypocreales	Stachybotryaceae	Achroiostachys	0	0	0
9a815f1cc2762a4773d8e4818ddc206c	Ascomycota	Dothideomycetes	Mycosphaerellales	Teratosphaeriaceae	Penidiellomyces	0	0.00189231	0.00254311
9aaab87396e4f4c7f1baf7966bde0f4b	Ascomycota	Leotiomycetes	Helotiales	Vandijckellaceae	Vandijckella	0.0674665	0.00866507	0.12315
9add9b74da29e26a1318c0c9af6b0023	Ascomycota	Sordariomycetes	Hypocreales	Clavicipitaceae	Epichloe	0.000846468	0	0.00310193
9afc45223d8a130c254c601f005e2e80	Ascomycota	Dothideomycetes	Acrospermales	Acrospermales_fam_Incertae_sedis	Phaeodactylium	0	0.000962256	0
9b688fd2460ef903a8ed036afc3a7ffc	Basidiomycota	Cystobasidiomycetes	Cystobasidiales	Cystobasidiaceae	Cystobasidium	0.0197391	0.0321302	0.0849837
9b9fadc722dbbef0123ef2c4f71b641e	Basidiomycota	Agaricomycetes	Agaricales	Strophariaceae	Tubaria	0	0	0
9bc2a03a7081623a4b8c9a50840b4fee	Ascomycota	Dothideomycetes	Pleosporales	Leptosphaeriaceae	Sphaerellopsis	0.00346778	0	0.000766014
9c3d5bf4e4e97c517dcdedb8dde3f737	Ascomycota	Lecanoromycetes	Ostropales	Odontotremataceae	Sphaeropezia	0.00225725	0.00231283	0.000775482
9c6e041f4e1b94e2ba8e87719e9ef49d	Basidiomycota	Agaricomycetes	Auriculariales	Auriculariales_fam_Incertae_sedis	Oliveonia	0	0.0592539	0.0467763
9c758591fa81aa0ad871ce352c54cdc6	Ascomycota	Dothideomycetes	Pleosporales	Didymosphaeriaceae	Paracamarosporium	0.0353255	0.0155814	0.0105058
9d29250ca0911d22e100c8015ee9e3e3	Ascomycota	Saccharomycetes	Saccharomycetales	Metschnikowiaceae	Metschnikowia	0	0	0
9dfbd6dee1da9947d03425bc760700a2	Ascomycota	Saccharomycetes	Saccharomycetales	Phaffomycetaceae	Cyberlindnera	0	0	0.00103023
9ed6612f967c19efc98f93ec9889b014	Basidiomycota	Pucciniomycetes	Pucciniales	Pucciniales_fam_Incertae_sedis	Pucciniales_gen_Incertae_sedis	0.257058	0.0292279	0.00955719
9f25ef00b4f7b9dfa4e822571a9a4762	Ascomycota	Sordariomycetes	Diaporthales	Gnomoniaceae	Apiognomonia	0.0443095	0.0168439	0.0349673
9f97d26bb4c33a5b6aa725503adbe5e8	Ascomycota	Leotiomycetes	Helotiales	Hyaloscyphaceae	Eriopezia	0	0.00657001	0.0158848
9fd5067a98cefc27211031db924a4e42	Ascomycota	Lecanoromycetes	Lecanorales	Stereocaulaceae	Lepraria	0	0.0314716	0.0153204
a036fde359464ddfb4be0d82d21f8973	Basidiomycota	Agaricomycetes	Sebacinales	Sebacinales_fam_Incertae_sedis	Sebacinales_gen_Incertae_sedis	0.00234471	0	0
a053d75fe2d4b07a48057887e7710114	Ascomycota	Dothideomycetes	Dothideales	unidentified	unidentified	0.201242	1.03196	0.419855
a064cb0aaa8d5ba5eccc23f5ab8e67c8	Basidiomycota	Agaricomycetes	Sebacinales	Sebacinaceae	Chaetospermum	0	0.00196257	0
a07ceb24541f45af8592b69b61683625	Mucoromycota	Umbelopsidomycetes	Umbelopsidales	Umbelopsidaceae	Umbelopsis	0.00674304	0.00273334	0.0363016
a0a3761f9cce944494f4eafa5d6932e9	Ascomycota	Archaeorhizomycetes	Archaeorhizomycetales	Archaeorhizomycetaceae	Archaeorhizomyces	0	0	0.000886525
a0def1eec786454f8bdb708080550e3f	Ascomycota	Sordariomycetes	Hypocreales	Nectriaceae	Nectria	0	1.13868	0.00561743
a0ef7d93ec47ebc8487e33f7ab870239	Ascomycota	Leotiomycetes	Thelebolales	Pseudeurotiaceae	Geomyces	0.00148619	0	0.00103398
a1581b94dfedec5f68f48a778142c0df	Ascomycota	Sordariomycetes	Chaetosphaeriales	Chaetosphaeriaceae	Pyrigemmula	0.0042067	0	0.00557442
a207a4442e782205da7cb1c4683fe799	Basidiomycota	Agaricomycetes	Thelephorales	Thelephoraceae	Odontia	0	0	0.00206045
a2e33676d82f238f02744c03edbb37ab	Ascomycota	Dothideomycetes	Mycosphaerellales	Teratosphaeriaceae	Monticola	0.386778	0.342515	0.559335
a321f76dbc1fdf258bb0707eaeb8677d	Basidiomycota	Tremellomycetes	Tremellales	Tremellaceae	Tremella	0.0352052	0.104684	0.100089
a3bcef08d287a00a4e992ad7861c0866	Ascomycota	Saccharomycetes	Saccharomycetales	Saccharomycetales_fam_Incertae_sedis	Nadsonia	0	0.0144601	0.00320865
a418ac1eadd3211c6aed3167995d2b2b	Ascomycota	Lecanoromycetes	Baeomycetales	Xylographaceae	Xylographa	0	0	0
a426ad55e81dd61df1ab43765aec6e6a	Basidiomycota	Agaricomycetes	Russulales	Russulales_fam_Incertae_sedis	Russulales_gen_Incertae_sedis	0	0	0.00127155
a43a70b20cf5043a90a52fec81ee4b58	Ascomycota	Dothideomycetes	Pleosporales	Lophiostomataceae	Lophiostoma	0	0	0.0183051
a5b4f4a3fa27782e3a61ce43511529b3	Ascomycota	Lecanoromycetes	Ostropales	Ostropales_fam_Incertae_sedis	Mulderomyces	0.00222929	0.00189231	0.00332447
a5e60d0705dcdb80d909249ff345ca77	Ascomycota	Dothideomycetes	Mycosphaerellales	Teratosphaeriaceae	unidentified	0.0552299	0.0234528	0.00892391
a639d52ca107ddb39b8e4b01a47921fe	Basidiomycota	Agaricomycetes	Sebacinales	Sebacinaceae	Paulisebacina	0	0	0
a63af55ba8798d42eb1399e2aa6263c1	Ascomycota	Sordariomycetes	Xylariales	Amphisphaeriaceae	Amphisphaeriaceae_gen_Incertae_sedis	0	0	0
a6455ec622da7e2293add4a9cd22ce09	Basidiomycota	Tremellomycetes	Filobasidiales	Filobasidiaceae	Filobasidium	0.28545	0.428525	0.828925
a667906e999a5281f602c7044584ce50	Ascomycota	Dothideomycetes	Mycosphaerellales	Teratosphaeriaceae	Lapidomyces	0.532784	0.0477178	0.10752
a6b83be4d39f1c8b9c2ffbb80cf6acd7	Ascomycota	Sordariomycetes	Magnaporthales	Magnaporthaceae	Arxiella	0.00257918	0	0
a73fd27b11a54f3a8f582cb1caa28f1f	Ascomycota	Dothideomycetes	Pleosporales	Dictyosporiaceae	unidentified	0	0	0.0215447
a75ac3f9c215c1a69142774a2546c26f	Ascomycota	Orbiliomycetes	Orbiliales	Orbiliaceae	Retiarius	0.191931	0.0975841	0.192051
a7900ed457f4640b4bfec0b8ad3e8c0b	Basidiomycota	Cystobasidiomycetes	Erythrobasidiales	Erythrobasidiales_fam_Incertae_sedis	Erythrobasidiales_gen_Incertae_sedis	0.000595302	0.0265377	0.0105023
a80ab0dfefd8ea45ff757eeb99eb594f	Ascomycota	Leotiomycetes	Helotiales	Helotiaceae	Gorgoniceps	1.86247	0	0.00672085
a83a058c8d4082c16372dfa9364d79a5	Basidiomycota	Tremellomycetes	unidentified	unidentified	unidentified	0.0108315	0.00223545	0
a8803dccf2c3179710210ab6e4d45c45	Basidiomycota	Agaricomycetes	Russulales	Peniophoraceae	Peniophoraceae_gen_Incertae_sedis	0	0	0.00852557
a8a8d0c9db92f60ab9c53f036d346c5d	Ascomycota	Dothideomycetes	Pleosporales	Phaeosphaeriaceae	Arezzomyces	0.00614458	0.0231397	0
a920a9bcf0a59fe3bedf4ee12177c268	Ascomycota	Dothideomycetes	Pleosporales	Phaeosphaeriaceae	Paraloratospora	0	0.0034345	0
a9214026d36ffab5d60ff6c767d05fc2	Ascomycota	Dothideomycetes	Myriangiales	Myriangiales_fam_Incertae_sedis	Phaeosclera	0.00141078	0.00704578	0
a96b966fbf03961355a201ca19ab8de1	Ascomycota	Dothideomycetes	Mycosphaerellales	Extremaceae	Extremus	0.00141078	0.0125116	0.00247089
aa105d4ad4071879cd6790470cd63f95	Ascomycota	Dothideomycetes	Pleosporales	Leptosphaeriaceae	Leptosphaeria	0.0982149	0.0498237	0.0144052
aab8eaf191a2134e8540554931d16195	Ascomycota	Dothideomycetes	Mycosphaerellales	Mycosphaerellaceae	Periconiella	0	0	0
ab3e859602d5d553c844243b9102c018	Basidiomycota	Agaricomycetes	Agaricales	Tricholomataceae	Rugosomyces	0	0.00325156	0
ab3ed91668ceeebc0aa15cf11654e850	Ascomycota	Lecanoromycetes	Lecanorales	Ramalinaceae	unidentified	0	0	0.00385348
ab5df16e4ed9dc33175cb32f87c2a82b	Ascomycota	Dothideomycetes	Pleosporales	Phaeosphaeriaceae	Phaeosphaeria	0.176455	0.461451	0.763636
ab84fdddd62f0d034fe54787b632eca4	Ascomycota	Sordariomycetes	Hypocreales	Cordycipitaceae	Samsoniella	0	0.0466747	0.0150649
ab8ac229d8690b6fe3e8e7edb35781d6	Ascomycota	Dothideomycetes	Venturiales	Sympoventuriaceae	Pseudosigmoidea	0.0535507	0.0361491	0.164653
abb77d62de4a82610d6acac3125ef607	Ascomycota	Dothideomycetes	Myriangiales	Endosporiaceae	Endosporium	0.000937884	0.00591702	0.00454225
abc2e3627bd5073af0042ebba8a86315	Ascomycota	Saccharomycetes	Saccharomycetales	Saccharomycetaceae	Lachancea	0.00351706	0.00930158	0.000775482
abcf30ef4267bb61c59390c27235605a	Basidiomycota	Spiculogloeomycetes	Spiculogloeomycetes_ord_Incertae_sedis	Spiculogloeomycetes_fam_Incertae_sedis	Spiculogloeomycetes_gen_Incertae_sedis	0	0	0.000686818
abd3e36d65b562aadf967969f0250e84	Basidiomycota	Agaricostilbomycetes	Agaricostilbales	Agaricostilbaceae	Pseudobensingtonia	0.0113933	0.0290501	0.0272656
ac6ffc12a95e6bb9b5e090c44683ea48	Ascomycota	Sordariomycetes	Hypocreales	Hypocreales_fam_Incertae_sedis	Hypocreales_gen_Incertae_sedis	0	0.00587434	0.0228383
accff43dd4dec0c6f922a30b39c35b98	Ascomycota	Sordariomycetes	Xylariales	Diatrypaceae	Diatrype	0	0	0.0020427
ad15e4f63518013215c02f0185c844ce	Basidiomycota	Agaricomycetes	Hymenochaetales	Hymenochaetales_fam_Incertae_sedis	Trichaptum	0.000491106	0	0
adce722aa9aec45d357bc2d1ca0afb8a	Ascomycota	Sordariomycetes	Xylariales	Xylariaceae	Rosellinia	0	0.00589067	0
ae0682cc8289dc2fa39d18ab898542f0	Ascomycota	Sordariomycetes	Xylariales	Sporocadaceae	Morinia	0	0.00267667	0.0537725
ae146e056a5e4acaa3875cebceaeca1c	Ascomycota	Leotiomycetes	Helotiales	Hyaloscyphaceae	Dasyscyphella	0	0	0.00129247
ae171bb2ed57b92bfb6eaa67e09d396d	Ascomycota	Leotiomycetes	Helotiales	Arachnopezizaceae	Arachnopezizaceae_gen_Incertae_sedis	0.051873	0.0260864	0.00942358
ae301a427f8ff357d5b0b50033e42d92	Ascomycota	Leotiomycetes	Helotiales	Tympanidaceae	Ramoconidiophora	0.00213586	0	0
ae410bc88c6bb4fc1a8a6bd28ecd6b05	Basidiomycota	Agaricomycetes	Atheliales	Byssocorticiaceae	Leptosporomyces	0	0	0
ae7a2bc4f4b18dda51b61d0b08234e89	Ascomycota	Dothideomycetes	Tubeufiales	Tubeufiaceae	Tubeufiaceae_gen_Incertae_sedis	0.0561468	0.109222	0.117605
ae9495ef82e9d6a67bc627f83800b6c4	Basidiomycota	Agaricomycetes	Agaricales	Schizophyllaceae	Schizophyllum	0	0	0.00336042
aeab34ff7d7b6298d7206e578c786887	Basidiomycota	Microbotryomycetes	Microbotryomycetes_ord_Incertae_sedis	Microbotryomycetes_fam_Incertae_sedis	Curvibasidium	0.421106	0.0221362	0.0870398
af0af4cd845447d9235668b0e9a7f627	Basidiomycota	Agaricomycetes	Agaricales	Entolomataceae	Clitopilus	0.0186861	0.00879563	0.00492359
af1fd5873b0dae5f6980e7a7a4269230	Ascomycota	Dothideomycetes	Mycosphaerellales	Mycosphaerellaceae	Dothistroma	0.0016019	0	0.0013924
af66ef2febb0d2e0bd7e159f98770ce3	Ascomycota	Sordariomycetes	Sordariomycetes_ord_Incertae_sedis	Sordariomycetes_fam_Incertae_sedis	Sordariomycetes_gen_Incertae_sedis	0.00331132	0.00162578	0.0103053
af6cc1f2f3882ca8a06cf5145659d391	Basidiomycota	Agaricomycetes	Auriculariales	Auriculariaceae	Auricularia	0	0.00690956	0
afe77c8483a4e5674b0946f166f7d076	Ascomycota	Dothideomycetes	Pleosporales	Phaeosphaeriaceae	Chaetosphaeronema	0.00952291	0.0344845	0.0319097
b03d5ec5b921515f5375d9f832f71dfa	Ascomycota	Eurotiomycetes	Onygenales	Onygenaceae	Onygena	0	4.06729	0
b10c031ba6d92af0360998cd218f932b	Basidiomycota	Tremellomycetes	Tremellales	Bulleraceae	Pseudotremella	0	0.00194667	0
b124aa88584f1a1230c6f64a8fbd4498	Ascomycota	Sordariomycetes	Diaporthales	Valsaceae	Cytospora	0.0785812	0.156257	0.400194
b12a1a0182c3a91cfbdab93d2f247ebd	Basidiomycota	Agaricomycetes	Agaricales	Niaceae	Niaceae_gen_Incertae_sedis	0	0	0.00180946
b1329d299e488ee5d5fc62cc9fcb699a	Ascomycota	Dothideomycetes	Myriangiales	Elsinoaceae	Elsinoe	0	0.0143999	0.0112062
b142f6f3e6172cdfac00a3f5c748d542	Blastocladiomycota	Blastocladiomycetes	Catenomycetales	Catenomycetales_fam_Incertae_sedis	Catenomycetales_gen_Incertae_sedis	0	0	0.000847702
b178f376718ae70364d8fdf4a02de99b	Basidiomycota	Agaricomycetes	Polyporales	Meripilaceae	Physisporinus	0	0.000730002	0
b1bb4a9357a64175fa7eaa9a7154f2c9	Ascomycota	Dothideomycetes	Dothideales	Dothioraceae	unidentified	0.000846468	0	0.00249253
b28da995fb752532f3361c297ac80126	Ascomycota	Dothideomycetes	Pleosporales	Parapyrenochaetaceae	Quixadomyces	0	0.00399489	0
b2f2931862f477c1fb529773b2000b8e	Ascomycota	Sordariomycetes	Hypocreales	Clavicipitaceae	Metapochonia	0.0261791	0.0151208	0.0270814
b3640ed5908e827a25cc043fee35b777	Basidiomycota	Exobasidiomycetes	Exobasidiales	Exobasidiaceae	Arcticomyces	0.039534	0.0415627	0.023166
b39b757394e959b00ec9daa1445afe1b	Ascomycota	Eurotiomycetes	Chaetothyriales	Herpotrichiellaceae	Melanchlenus	0.00141078	0	0
b3a50a430fce6ccd1313f93fd4ee3129	Ascomycota	Dothideomycetes	Abrothallales	Lichenoconiaceae	Lichenoconium	0.0364222	0.0203421	0.0109442
b3aa5ebc33aaff2008adf9cd064b599e	Chytridiomycota	Spizellomycetes	Spizellomycetales	Spizellomycetaceae	Gaertneriomyces	0	0	0
b3b0051ba3c0498cab22358a02f007ca	Ascomycota	Lecanoromycetes	Peltigerales	Pannariaceae	Degelia	0.00198159	0	0
b3c06beb00bde6a3854cfd244ff61cdb	Ascomycota	Eurotiomycetes	Sclerococcales	Dactylosporaceae	Dactylospora	0.000595302	0.00451286	0.00178736
b3de57341a92ef2edef78f484a498b74	Mortierellomycota	Mortierellomycetes	Mortierellales	Mortierellales_fam_Incertae_sedis	Mortierellales_gen_Incertae_sedis	0.013802	0.000973335	0.0124021
b3e0fd5eb076172e80d11734e97643a0	Ascomycota	Dothideomycetes	Pleosporales	Pleomassariaceae	Pleomassariaceae_gen_Incertae_sedis	0.0169355	0.0551232	0.0250536
b3e85a1bae02be64fe2c25d2da0f2efa	Ascomycota	Dothideomycetes	Phaeothecales	Phaeothecaceae	Phaeotheca	0.0016413	0	0
b401c5d181b759939b90705b09d4f303	Basidiomycota	Microbotryomycetes	Microbotryales	Microbotryaceae	Microbotryum	0.00287252	0.00295867	0.0069161
b42e86b4a4b83c64cd4aa917adb75750	Basidiomycota	Agaricomycetes	Agaricales	Tricholomataceae	Rhizocybe	0	0	0.0331449
b43da095c604783c8781ad7c6bdeaed6	Ascomycota	Leotiomycetes	Helotiales	Helotiales_fam_Incertae_sedis	Cyclaneusma	0	0	0
b52a707e4c6addc0b7ad406912deef95	Basidiomycota	Microbotryomycetes	Heitmaniales	Heitmaniaceae	Heitmania	0.0016019	0.000812889	0
b5a7fe0ad97a19995e0d6960a4e6bd9d	Ascomycota	Dothideomycetes	Capnodiales	Neoantennariellaceae	Cippumomyces	0.00578245	0.00269432	0.014728
b5fa310a65f966a72afeb3385da49750	Basidiomycota	Ustilaginomycetes	Ustilaginales	Ustilaginaceae	Tranzscheliella	0	0.00227062	0
b61576bcc5f25fb5947066b51abd5a0e	Basidiomycota	Agaricomycetes	Corticiales	Corticiaceae	Marchandiomyces	0.00106793	0	0.00646235
b649a662ffb50401d6edaf0e1f84dd18	Basidiomycota	Tremellomycetes	Filobasidiales	Filobasidiaceae	Heterocephalacria	0.0134581	0.00304283	0.0332101
b65e6c8883b25ee44ce56b81c36f3fa4	Basidiomycota	Agaricomycetes	Auriculariales	Hyaloriaceae	Myxarium	0	0.00368167	0
b66f35be688e3f3365086128f52b1484	Ascomycota	Leotiomycetes	Helotiales	Dermateaceae	Coleophoma	0.094658	0.0890121	0.113213
b78eca3a03c55fb78719c708c56fbfb4	Ascomycota	Dothideomycetes	Pleosporales	Cucurbitariaceae	Cucurbitariaceae_gen_Incertae_sedis	0.0331178	0.0167357	0.0100949
b791fe0f7e0fea6422a03a4264ac1555	Ascomycota	Leotiomycetes	Helotiales	Ploettnerulaceae	Cadophora	0.876029	0.631159	0.581899
b82c9c98617fd630104d7d09da5fdb5d	Ascomycota	Lecanoromycetes	Trapeliales	Trapeliaceae	Trapeliopsis	0	0.0366934	0
b82d28d00c90127a8623ae47abcdb7fd	Ascomycota	Dothideomycetes	Mycosphaerellales	Teratosphaeriaceae	Constantinomyces	0.326981	0.424258	0.466861
b8370a36937a50fe2c4c1b11b56d6f79	Ascomycota	Leotiomycetes	Helotiales	Helotiaceae	Tetracladium	0.0184802	0.0260317	0.0538335
b87a8f9b8f1bfec5f2233b1d02ebee0a	Ascomycota	Dothideomycetes	Mytilinidiales	Mytilinidiaceae	unidentified	0.00592527	0	0
b8c5a79014d87b30dad650566749683c	Ascomycota	Leotiomycetes	Helotiales	Sclerotiniaceae	Botrytis	0.0155502	0.0191028	0.10813
b8d34a6507d6088e481a42d647d3a410	Basidiomycota	Agaricomycetes	Agaricales	Strophariaceae	Leratiomyces	0	0	0.00441978
b927d29a2ad07cabcadff56ff8ce6f6c	Ascomycota	Dothideomycetes	Pleosporales	Neocamarosporiaceae	Neocamarosporiaceae_gen_Incertae_sedis	0.0228082	0	0.00769207
b942c856c9da03db6bb53ffc36d6f9b1	Ascomycota	Dothideomycetes	Pleosporales	Melanommataceae	Camposporium	0	0.0120268	0.00127155
b9c4b627bb964ee78dfe66f78988e921	Ascomycota	Leotiomycetes	Helotiales	Sclerotiniaceae	Ciboria	0	0	0.00417368
b9dfea01677ae8da8b41709e9f2931ca	Ascomycota	Dothideomycetes	Pleosporales	Cucurbitariaceae	unidentified	0.0167025	0.0321772	0.00481641
ba2f79baaf16ef833c756778995abcaa	Ascomycota	Dothideomycetes	Pleosporales	Sporormiaceae	Sparticola	0.00747552	0	0.00553987
ba6cbda74c07b336ce3f9e9ca634a0c8	Ascomycota	Eurotiomycetes	Chaetothyriales	Herpotrichiellaceae	Veronaea	0.000595302	0.00421628	0.0041
ba7356f34a20e87cd3e6eb8667924b51	Ascomycota	Leotiomycetes	Helotiales	Dermateaceae	Davidhawksworthia	0	0	0
bb0df5da331f5e37a7bc63611079e9e3	Ascomycota	Leotiomycetes	Helotiales	Calloriaceae	Calloriaceae_gen_Incertae_sedis	0.0170912	0	0.033519
bb290156b612f8d912305fb74ba9e646	Basidiomycota	Tremellomycetes	Trichosporonales	Trichosporonaceae	Apiotrichum	0.0664056	0.435259	0.062613
bb2a07e8e30caca43a1ac58d7468f7a7	Ascomycota	Lecanoromycetes	Lecanorales	Pilocarpaceae	Leimonis	0	0	0.000664894
bb3e427b50e0b9fab553ce08bcf47ba8	Basidiomycota	Agaricomycetes	Agaricales	Tricholomataceae	Paralepista	0	0	0.00148348
bb3f22eb6d3c1b489b3a1d3b4af1c41b	Ascomycota	Eurotiomycetes	Eurotiales	Aspergillaceae	Aspergillus	0.0264217	0.186816	0.134758
bb41554eea2bf294ed7ea290468de036	Ascomycota	Dothideomycetes	Capnodiales	Capnodiales_fam_Incertae_sedis	Capnodiales_gen_Incertae_sedis	0.218568	0.0605262	0.0508822
bbc354eb39f467ad785eab97ef6d4d68	Basidiomycota	Microbotryomycetes	Microbotryomycetes_ord_Incertae_sedis	Chrysozymaceae	Udeniozyma	0	0	0.00206045
bc30af442499f758d28cf4a8f7211d31	Ascomycota	Sordariomycetes	Hypocreales	Clavicipitaceae	unidentified	0	0.0044154	0
bc4480cdbb2b901009c9f972cec9f8d0	Ascomycota	Leotiomycetes	Helotiales	Hamatocanthoscyphaceae	Hyalodendriella	0	0	0
bc6c23214caebcda658a550426cf223e	Ascomycota	Sordariomycetes	Xylariales	Sporocadaceae	Seimatosporium	0.0880065	0.134064	0.168255
bc8e505df4798d653338470897ff92ae	Basidiomycota	Tremellomycetes	Cystofilobasidiales	Mrakiaceae	Xanthophyllomyces	0	0.00528378	0.00402658
bcc0ce2973f8f9fa2326568427ded422	Ascomycota	Eurotiomycetes	Chaetothyriales	unidentified	unidentified	0.0318627	0.0572875	0.0426501
bce9ca9d11eff63638827420295ab1ac	Ascomycota	Dothideomycetes	Dothideomycetes_ord_Incertae_sedis	Homortomycetaceae	Homortomycetaceae_gen_Incertae_sedis	0.0430803	0.0131199	0.022026
bd030b98c877615c4bc56f0a93323b86	Basidiomycota	Microbotryomycetes	Leucosporidiales	Leucosporidiaceae	Leucosporidium	0.0943184	0.227404	0.279906
bd13d68fb7d797af1226c1d83e5b713d	Ascomycota	Sordariomycetes	Myrmecridiales	Myrmecridiaceae	Myrmecridium	0	0.029832	0.0016954
bd287f54cd06062a8fd442b96e9a9102	Ascomycota	Dothideomycetes	Capnodiales	Capnodiaceae	Capnodium	0	0	0
bd68be78f5fc87af5e63f19f641cceed	Ascomycota	Dothideomycetes	Pleosporales	Pleosporaceae	Comoclathris	0.027852	0.0333646	0.268594
bde47920dc13a1e915b4273dc9c2cc91	Ascomycota	Dothideomycetes	Venturiales	Venturiaceae	Tyrannosorus	0	0.00827335	0
be18768adb37a61600c09773f1d8c645	Mortierellomycota	Mortierellomycetes	Mortierellales	Mortierellaceae	unidentified	0	0.00997669	0.000423851
bec11e4403eaab26c342251e26cdbb37	Basidiomycota	Agaricomycetes	Corticiales	Corticiaceae	Laetisaria	0.000736659	0.00220863	0.00367542
beeaeeb9e62ca195bed75cc1e00faf9c	Ascomycota	Dothideomycetes	Pleosporales	Phaeosphaeriaceae	Parastagonospora	0.187246	0.266606	0.140027
bf573f7a0dc7a89f402a0ede588e1889	Ascomycota	Dothideomycetes	Pleosporales	Pleosporales_fam_Incertae_sedis	Cryptocoryneum	0	0.0337775	0.0311144
bf72105f58d90d821eff90b5e971c453	Ascomycota	Dothideomycetes	Mycosphaerellales	Teratosphaeriaceae	Penidiella	0	0	0.00211925
bf8ddec39e6967eaa54fb7106d227c6d	Ascomycota	Pezizomycetes	Pezizales	Pyronemataceae	Anthracobia	0	0	0
bfd26e492918d2c9164c6f06c1479c94	Ascomycota	Eurotiomycetes	Phaeomoniellales	Phaeomoniellaceae	unidentified	0.99933	0.283297	1.84689
bfff08ab1f07aebae1c4c048628eefd6	Ascomycota	Sordariomycetes	Xylariales	Apiosporaceae	unidentified	0	0	0.00306405
c01f1728d2f410a2992ede0f2c4ac097	Ascomycota	Dothideomycetes	Pleosporales	Lophiostomataceae	unidentified	0	0.00616175	0.0212337
c07cf0306d48ed49cf93630ec864ba65	Basidiomycota	Agaricomycetes	Cantharellales	Clavulinaceae	Clavulinaceae_gen_Incertae_sedis	0.00389854	0.001829	0.00148348
c0949dc348b0ff5b601a5e4aaac8fd9a	Basidiomycota	Agaricomycetes	Auriculariales	unidentified	unidentified	0	0	0
c0e22565625c8e5ead0aa3f18b113406	Ascomycota	Sordariomycetes	Xylariales	Xylariaceae	Clypeosphaeria	0	0.000490643	0
c0f4afdf31f3527fc4428bccbc3111df	Ascomycota	Dothideomycetes	Mycosphaerellales	Teratosphaeriaceae	Devriesia	0.0025394	0	0
c121d5393e360006df145bb5b06eaa5c	Ascomycota	Dothideomycetes	Pleosporales	Dictyosporiaceae	Dictyosporiaceae_gen_Incertae_sedis	0.0249186	0.000769805	0
c198de861aa72b60fdf7e5bdf54bb4f7	Ascomycota	Leotiomycetes	Erysiphales	Erysiphaceae	Neoerysiphe	0	0	0
c2198aeb78a47cf618aaac236eee2364	Ascomycota	Dothideomycetes	Pleosporales	Phaeosphaeriaceae	Didymocyrtis	0.0222156	0.0091102	0.0358989
c220b0f001e60bd1d0a34e19d9edfcc8	Ascomycota	Dothideomycetes	Dothideales	Saccotheciaceae	unidentified	0.00322009	0.001829	0.0142172
c22474ee42fbc3130673693d27ab4c9c	Ascomycota	Leotiomycetes	Helotiales	Hyaloscyphaceae	Lachnellula	0.0772517	0.0142358	0.0189613
c23e06f5387f1d14ff327fcc36507a7d	Basidiomycota	Agaricomycetes	Agaricales	Physalacriaceae	Strobilurus	0.00230098	0.00528284	0.00525986
c24bd3d4dc451de3e2d2111c0e4a2eab	Ascomycota	Dothideomycetes	Pleosporales	Pyrenochaetopsidaceae	Xenopyrenochaetopsis	0	0	0.00255338
c27bd135a265dd976227dbe036b17b80	Ascomycota	Sordariomycetes	Calosphaeriales	Calosphaeriaceae	Jattaea	0	0	0.00103023
c31e6e6ab95a0f2ad80fbf3cb46adb24	Ascomycota	Dothideomycetes	Capnodiales	Neodevriesiaceae	Neodevriesiaceae_gen_Incertae_sedis	0	0	0
c344051fbf70914c0f79a9c503f5bfdd	Basidiomycota	Tremellomycetes	Tremellales	Bulleribasidiaceae	Hannaella	0	0	0.000847702
c3fbfee75493c0820f2ae6a0fc52dc06	Ascomycota	Sordariomycetes	Diaporthales	Gnomoniaceae	unidentified	0.093007	0.173967	0.127305
c41d4f8a1d37bb566e1d75dd39e9d2d9	Ascomycota	Leotiomycetes	Helotiales	Ploettnerulaceae	Mycochaetophora	0	0	0
c43578cb35181a1bbcf7c76655c9b12b	Ascomycota	Eurotiomycetes	Chaetothyriales	Paracladophialophoraceae	Paracladophialophora	0.00461368	0.00146	0
c43f9bc4a1168cf7e4ecff60f317f3df	Ascomycota	Leotiomycetes	Rhytismatales	Rhytismataceae	Colpoma	0.000743097	0	0.00274727
c453b10e8110e41736e9b944a66dec4d	Basidiomycota	Agaricomycetes	Hymenochaetales	Hymenochaetaceae	Phylloporia	0.00211024	0	0.00154465
c45a141d4a585fee7c4477c40a578b9a	Basidiomycota	Microbotryomycetes	Microbotryomycetes_ord_Incertae_sedis	Chrysozymaceae	Oberwinklerozyma	0.0164741	0.00486668	0.0138771
c497715287a3b87e59940c30edcfb119	Ascomycota	Dothideomycetes	Mycosphaerellales	Teratosphaeriaceae	Haniomyces	1.90893	0	0.0043944
c4c98f0b628cdc9d084f7b73462feb54	Ascomycota	Lecanoromycetes	Lecanorales	Lecanoraceae	Myriolecis	0	0	0
c59036109247971ae370f7cb5ee44f08	Ascomycota	Leotiomycetes	Helotiales	Hyaloscyphaceae	Rodwayella	0.0146391	0.106487	0.158633
c5dcecfdcf331ca13df53bda51bfe226	Ascomycota	Sordariomycetes	Hypocreales	Nectriaceae	Ilyonectria	0	0	0.00258494
c5ee3a5e636144905166e65a212f0930	Ascomycota	Dothideomycetes	Pleosporales	Didymosphaeriaceae	Spegazzinia	0	0	0.00487589
c6283547ec8ee3a3b8be16ebac041c7f	Ascomycota	Saccharomycetes	Saccharomycetales	Dipodascaceae	Yarrowia	0.0178343	0	0
c662befb08c9333dbf3aacdc82f08827	Ascomycota	Leotiomycetes	Helotiales	Helotiaceae	Mycosymbioces	0.00474417	0	0.00171704
c68391e1701763bce3cd30b1018be38a	Ascomycota	Dothideomycetes	Pleosporales	Didymosphaeriaceae	Montagnula	0.00373776	0	0
c6ce692f29afe47b5891edba47352919	Ascomycota	Dothideomycetes	Botryosphaeriales	Botryosphaeriaceae	Diplodia	0	0.00519618	0
c7023a152fe73e92d3706268beb7df84	Basidiomycota	Agaricomycetes	Agaricales	Strophariaceae	Deconica	2.338	0.0238298	0.0122022
c7741d8138534c4abef2b2570b930042	Ascomycota	Dothideomycetes	Pleosporales	Phaeosphaeriaceae	Jeremyomyces	0.00366803	0.0114827	0
c79d5ebce2f7fa282b2bce090257b7a5	Basidiomycota	Tremellomycetes	Filobasidiales	Piskurozymaceae	Piskurozyma	0.14839	0.428933	0.0973393
c7b7606cae0ed3df0da0e7805549f61a	Ascomycota	Sordariomycetes	Hypocreales	Niessliaceae	Niessliaceae_gen_Incertae_sedis	0.0166257	0	0
c7f57672d753c95389fcce69ddb55644	Ascomycota	Dothideomycetes	Pleosporales	Pseudolophiotremataceae	Pseudolophiotrema	0	0.00783523	0.00221586
c7f581b5ca585ca6e3d439148722be33	Basidiomycota	Tremellomycetes	Cystofilobasidiales	Mrakiaceae	Udeniomyces	0.00609625	0.0836656	0.0619057
c8016721c330022b724197ad30649406	Ascomycota	Dothideomycetes	Pleosporales	Torulaceae	Torula	0.00220998	0	0.00688668
c84cfb616d8048c3a7a2e6b888b049c0	Ascomycota	Dothideomycetes	Myriangiales	unidentified	unidentified	0.00122777	0.0044154	0
c86ec7bf32c409fdd6e55508df86ac9e	Basidiomycota	Agaricomycetes	Corticiales	Corticiaceae	Corticium	0.0744948	0	0.00838422
c86f2fa89b0c35889d3355f84e38445c	Basidiomycota	Agaricomycetes	Cantharellales	Ceratobasidiaceae	Ceratobasidiaceae_gen_Incertae_sedis	0.00728546	0	0
c88dda99615c933814771109fd9e01b3	Ascomycota	Pezizomycetes	Pezizales	Pyronemataceae	Pyronemataceae_gen_Incertae_sedis	0.0101453	0	0
c8b9c346a9c06a605ee212e3468d8ffb	Ascomycota	Lecanoromycetes	Caliciales	Physciaceae	Tetramelas	0	0	0
c8bf86ba589a4a0368d6bd050f069185	Ascomycota	Leotiomycetes	Helotiales	Dermateaceae	unidentified	0	0	0.00508621
c8f6843d65d9d92887a496aa7c3fe93a	Basidiomycota	Agaricomycetes	Hymenochaetales	Schizoporaceae	Xylodon	0.00577886	0.018104	0.00856821
c90ee227884ac80a5ad2c89c5fe4aa35	Ascomycota	Dothideomycetes	Pleosporales	Thyridariaceae	Massariosphaeria	0.00480569	0.00340667	0.00171704
c926f93d0987a506a6f68616a83dec25	Basidiomycota	Tremellomycetes	Cystofilobasidiales	Mrakiaceae	Phaffia	0	0.00657001	0.010443
c99283d740eaa34a2c8b04deb759e8ce	Ascomycota	Leotiomycetes	Thelebolales	Pseudeurotiaceae	Pseudogymnoascus	0.228519	2.55438	0.254436
c996a84838b716dd93a3ec1dfc0d705b	Ascomycota	Pezizomycotina_cls_Incertae_sedis	Pezizomycotina_ord_Incertae_sedis	Pezizomycotina_fam_Incertae_sedis	Pezizomycotina_gen_Incertae_sedis	0.00328259	0	0.00721159
c9bc7f6d7439272149a6650bd066f457	Ascomycota	Dothideomycetes	Mycosphaerellales	Teratosphaeriaceae	Catenulostroma	0.00329483	0	0
ca3da9b2c81e9975e34fdafa84f150af	Basidiomycota	Tremellomycetes	Tremellales	Bulleribasidiaceae	Dioszegia	0.106475	0.29698	0.299415
ca513843b12b95d2bc95c076c2e3f51f	Ascomycota	Lecanoromycetes	Ostropales	Stictidaceae	unidentified	0.0011906	0.00415567	0.00535696
ca7b13519e558eeb596371918039929a	Ascomycota	Dothideomycetes	Dothideales	Dothideales_fam_Incertae_sedis	Dothideales_gen_Incertae_sedis	0	0.000384903	0
ca7bb8c4810a9cb2fe6c69b99bfc23ea	Ascomycota	Dothideomycetes	Pleosporales	Pleomassariaceae	Tumularia	0	0.00101611	0.00556888
ca827468246e0126726f11b6c109d49c	Ascomycota	Dothideomycetes	Mytilinidiales	Mytilinidiaceae	Mytilinidion	0	0.00586534	0
ca85e194a9735751cc71dd281becf882	Ascomycota	Lecanoromycetes	Teloschistales	Teloschistaceae	Polycauliona	0	0	0.00171704
cae48133c4e7ff47ab2fa048f334b8fa	Basidiomycota	Agaricomycetes	Boletales	Suillaceae	Suillus	0	0.00624032	0
cb20d0ea640e692ecf40ca311f982ca8	Ascomycota	Eurotiomycetes	Chaetothyriales	Herpotrichiellaceae	Neocladophialophora	0	0.000981287	0
cb96a67695b253cc1dfb97f84ac0962c	Ascomycota	Eurotiomycetes	Chaetothyriales	Herpotrichiellaceae	Cladophialophora	1.44743	0.300939	0.220044
cc0bcfe6a86d91b813e2f2cf6301bda8	Ascomycota	Lecanoromycetes	Lecanorales	Lecanoraceae	unidentified	0	0.00984948	0.000766014
cc72a007c33eae3e86e107b3eba0eeff	Ascomycota	Dothideomycetes	Pleosporales	Massarinaceae	unidentified	0	0	0
cc81775e514f17d9746ceea46f80f52e	Ascomycota	Dothideomycetes	Pleosporales	Phaeosphaeriaceae	Septoriella	0.120914	0.0855341	0.286796
cca1773790d81213ab72b45fb09cc8ea	Ascomycota	Sordariomycetes	Hypocreales	Hypocreaceae	Trichoderma	0.110227	0.0267414	0.233333
cd12e51f48c9fd7e74201e543f1134a1	Basidiomycota	Agaricomycetes	Agaricomycetes_ord_Incertae_sedis	Agaricomycetes_fam_Incertae_sedis	Xenasmatella	0.0359855	0.00269989	0
cd4ecccbd3fd1507110743fece046ebb	Ascomycota	Dothideomycetes	Pleosporales	Sporormiaceae	Sporormiella	0.066996	0.333341	0.0762211
cd6e519d852633e349f1070404125053	Ascomycota	Pezizomycetes	Pezizales	Pyronemataceae	Pulvinula	0	0	0
cd78d63c9709198a58fe5744639c8310	Ascomycota	Dothideomycetes	Pleosporales	Leptosphaeriaceae	unidentified	0.0147307	0.0458103	0.0837697
cda164d3d9eca9f98ee321af4a936fd8	Basidiomycota	Microbotryomycetes	Rosettozymales	Rosettozymaceae	Rosettozyma	0.0114157	0	0.0046748
cdc948a2972b016420b494f4b82b3c4f	Ascomycota	Eurotiomycetes	Eurotiales	Penicillaginaceae	Penicillago	0	0	0.00129247
cde6880b3782fab5a0337f59b0a4ba34	Ascomycota	Eurotiomycetes	Eurotiales	Aspergillaceae	Penicillium	0.225702	1.60479	0.172715
ce4103543d72c553bebe5c2f859e283d	Ascomycota	Sordariomycetes	Xylariales	Apiosporaceae	Apiospora	0	0.00720705	0
ce516b887ec471e1bb78ed4acfd13aba	Basidiomycota	Tremellomycetes	Tremellales	Cryptococcaceae	Teunia	0.0122457	0.0154179	0.0166133
cea75be6001c83e7f0343e1f18599d0e	Ascomycota	Sordariomycetes	Hypocreales	Nectriaceae	Microcera	0.0556835	0.0424362	0.0743485
cee11e448e04648b587f187190b600fc	Ascomycota	Sordariomycetes	Glomerellales	Reticulascaceae	unidentified	0.00106793	0	0
cf0f0051db8999a1467a5867b85288b7	Ascomycota	Dothideomycetes	Venturiales	Sympoventuriaceae	Sympoventuriaceae_gen_Incertae_sedis	0.0431664	0.0960132	0.0599944
cf2d8dda6cc5edf0dbe7e1611117f68d	Ascomycota	Dothideomycetes	Capnodiales	Capnodiales_fam_Incertae_sedis	Hispidoconidioma	0	0.00134716	0
cf564a1b185260fdc674892fccd99132	Basidiomycota	Agaricostilbomycetes	unidentified	unidentified	unidentified	0.000736659	0	0
cf804ca26e1fa3242daaea4ff8da6b85	Ascomycota	Leotiomycetes	Helotiales	Helotiaceae	Cyathicula	0.209789	0.0643162	0.280552
cfd95aa70cb7fee90434726cc128aa25	Ascomycota	Dothideomycetes	Pleosporales	Didymellaceae	Ascochyta	0.0136147	0.0368625	0.04262
d05bf37b8c6052648a036d619f5720a2	Ascomycota	Sordariomycetes	Cephalothecales	Cephalothecales_fam_Incertae_sedis	Cephalothecales_gen_Incertae_sedis	0.00171887	0.00243334	0.00255338
d074bfa6e37cd794d2b5a207c124e293	Basidiomycota	Exobasidiomycetes	Entylomatales	Entylomataceae	Entyloma	0.00541377	0.0260698	0.00258119
d0e608a6d4060eb2ddc93903502da271	Ascomycota	Dothideomycetes	Pleosporales	Massarinaceae	Exosporium	0	0.00587048	0
d0eb84b6830940707623406a2605fb43	Basidiomycota	Exobasidiomycetes	Tilletiales	Tilletiaceae	Erratomyces	0	0.00340667	0.00211925
d14aaba9abfdccf97351abea6ec4dcc7	Mortierellomycota	Mortierellomycetes	Mortierellales	Mortierellaceae	Mortierella	0.191569	0.026578	0.176712
d178c2d4a31e739a130033e46acbb4c3	Basidiomycota	Agaricomycetes	Polyporales	Polyporaceae	Lenzites	0	0	0.000686818
d1ec29fee487619d8968bb3d7b328d68	Ascomycota	Leotiomycetes	Erysiphales	Erysiphaceae	Blumeria	0.054199	0.0691776	0.226735
d22f49dd3679dd9d0bb1696735a8f7dc	Ascomycota	Lecanoromycetes	Acarosporales	Acarosporaceae	Neoacrodontiella	0.272563	0	0
d23ba1a3d82c8eb1ffe38fb512defbe5	Ascomycota	Dothideomycetes	Mycosphaerellales	Teratosphaeriaceae	Austroafricana	0.00322009	0.0022079	0
d25530d716b9b87131d5110cda669e8f	Ascomycota	Sordariomycetes	Hypocreales	Stachybotryaceae	Striatibotrys	0	0	0
d298ce93d80f794adc39ac396cf42e47	Ascomycota	Dothideomycetes	Dothideomycetes_ord_Incertae_sedis	Dothideomycetes_fam_Incertae_sedis	Rupestriomyces	0	0	0
d2e3fc43bf61c656ce06f5faca4b89df	Ascomycota	Dothideomycetes	Pleosporales	Cucurbitariaceae	Parafenestella	0.00320379	0.00318992	0.038907
d2e825150d96f7cdfaa6a97d9fa8a01e	Ascomycota	Dothideomycetes	Pleosporales	Leptosphaeriaceae	Subplenodomus	0.0257848	0	0
d31342ccf1edd1abc4880621c7df6a67	Ascomycota	Sordariomycetes	Hypocreales	Clavicipitaceae	Claviceps	0	0	0.00620386
d31718d825931f1cc412cbb6af9dd5f1	Ascomycota	Lecanoromycetes	Ostropales	Stictidaceae	Cyanodermella	0	0.00245445	0.00127155
d34743a0068727075a6e23cbb07ba733	Ascomycota	Pezizomycetes	Pezizales	Pyronemataceae	Geopora	0.0388809	0.0242336	0.0316511
d390b27422e2b624d98eef06acd74e17	Ascomycota	Leotiomycetes	Thelebolales	Pseudeurotiaceae	unidentified	0.0434872	0.0163812	0.196746
d3afd6fb75dbf566eed1a8566e0782ab	Basidiomycota	Agaricomycetes	Tremellodendropsidales	Tremellodendropsidales_fam_Incertae_sedis	Tremellodendropsidales_gen_Incertae_sedis	0.0227551	0.0414686	0.00536409
d3bfbb211d343f3812a30b4907387abb	Basidiomycota	Agaricomycetes	Cantharellales	Ceratobasidiaceae	unidentified	0.0579478	0.0920283	0.1342
d40661752da29ab4b8bbcaa770bb5fb0	Basidiomycota	Agaricomycetes	Agaricales	Hygrophoraceae	Hygrocybe	0	0	0
d42c9b9b8fdac02494657137ecc4af59	Ascomycota	Leotiomycetes	Helotiales	Rutstroemiaceae	Rutstroemia	0.000960048	0.0233409	0.010392
d437353f4b9ae3d0bd91449b0ec0587d	Basidiomycota	Agaricomycetes	Russulales	Gloeocystidiellaceae	Gloeocystidiellum	0	0	0.00137364
d45f2b24a029cf4298cfd4b1709776be	Ascomycota	Dothideomycetes	Pleosporales	Phaeosphaeriaceae	Wojnowiciella	0.00595302	0	0
d48aecc4619cbbf0f48d9ee56ef303e3	Ascomycota	Eurotiomycetes	Onygenales	Onygenaceae	Aphanoascus	0.0502954	0.0407048	2.16726
d4ac025f36bf7cb08ef74e2065f1cf70	Basidiomycota	Agaricomycetes	Geastrales	Geastraceae	Geastrum	0	0	0.0013924
d547a0572c167353fa161dc528948984	Ascomycota	Lecanoromycetes	Leprocaulales	Leprocaulaceae	Leprocaulaceae_gen_Incertae_sedis	0.0027767	0	0.00880541
d55ffd3f831b98fc637134d4006fe628	Ascomycota	Dothideomycetes	Pleosporales	Coniothyriaceae	Foliophoma	0.376772	0.851869	1.01814
d57b3a7597c6b03217d47ffd78221058	Ascomycota	Dothideomycetes	Pleosporales	Pleosporales_fam_Incertae_sedis	Ohleria	0	0	0.00127155
d5da2eb698e2d6171a36bf7e8a7c0933	Ascomycota	Dothideomycetes	Mycosphaerellales	Teratosphaeriaceae	Capnobotryella	0	0.0292062	0.00211925
d6083914600f845ef8e2bf3ab0b4bbfd	Basidiomycota	Microbotryomycetes	Microbotryomycetes_ord_Incertae_sedis	Chrysozymaceae	Yurkovia	0	0.00121667	0.00824656
d6a45889055ba67042a2be6a440eebd7	Basidiomycota	Agaricomycetes	Agaricales	Agaricaceae	Coprinus	0	0.00269854	0
d6eb90aa6f02403e8dd1a5ce91e7b454	Ascomycota	Sordariomycetes	Myrmecridiales	Myrmecridiaceae	Neomyrmecridium	0	0.000962256	0
d6fd4faaeeb9c2b9e45bb4f3c597403d	Ascomycota	Leotiomycetes	Helotiales	Tricladiaceae	Tricladium	0.00148825	0	0.00659509
d728ca7ddfc8a21643b47a1f7e609f75	Ascomycota	Dothideomycetes	Pleosporales	Didymosphaeriaceae	Kalmusia	0.00608247	0.0417141	0.0797456
d78fa5c17b1dd3d79545f6e84a2ea537	Ascomycota	Sordariomycetes	Togniniales	Togniniaceae	Phaeoacremonium	0	0.00223545	0.00309068
d7f757ed1be29cccff7ec67157c137aa	Ascomycota	Eurotiomycetes	Chaetothyriales	Trichomeriaceae	Knufia	0.702823	0.780447	1.6358
d829b34d4bcb4697a7e707e2b52e73ae	Ascomycota	Leotiomycetes	Helotiales	Leotiaceae	Alatospora	0.0398306	0.0206062	0.00740642
d834b965cfcfc757784198bd0bb36feb	Ascomycota	Sordariomycetes	Hypocreales	Nectriaceae	Fusarium	0.0188557	0.00607283	0.00527454
d893edf267eb813436a33f5fa67b6642	Ascomycota	Sordariomycetes	Microascales	Microascaceae	unidentified	0	0	0.0027848
d8c10bc258d72f83feaacb917c3cf880	Ascomycota	Sordariomycetes	Xylariales	Hypoxylaceae	Daldinia	0	0.000490643	0
d8f4eecf56eb02006f8f0b4ac9546abf	Ascomycota	Dothideomycetes	Pleosporales	Coniothyriaceae	unidentified	0	0	0
d9452ba07f01d96e812bbbbd81889157	Rozellomycota	Rozellomycota_cls_Incertae_sedis	Rozellomycota_ord_Incertae_sedis	Rozellomycota_fam_Incertae_sedis	Rozellomycota_gen_Incertae_sedis	0.00985199	0	0.00190733
d95f48e63bbac6c2551770ff386b4d3e	Ascomycota	Lecanoromycetes	Lecanorales	Cladoniaceae	Cladonia	0.321861	0.157682	0.0815436
d9a3ae1e6447b9975caf22a4c37ee59c	Basidiomycota	Agaricomycetes	Sebacinales	Serendipitaceae	Serendipitaceae_gen_Incertae_sedis	0	0.00500373	0.00280872
d9ca97d7beb2d033e801e94eedb26eba	Basidiomycota	Cystobasidiomycetes	unidentified	unidentified	unidentified	0.0948803	0.0504426	0.0808235
d9db3707743e7bcf57dacdfeda9f441c	Ascomycota	Lecanoromycetes	Lecanorales	Micareaceae	Micarea	0.0442086	0.0174787	0.0124768
da0700067a95ff099fb8d9bc0987b80e	Basidiomycota	Agaricomycetes	Atheliales	Byssocorticiaceae	Athelopsis	0.0038956	0.0124396	0.0083776
da20f682d053a9c73810b5bcd89c49a7	Ascomycota	Sordariomycetes	Atractosporales	Atractosporales_fam_Incertae_sedis	Atractosporales_gen_Incertae_sedis	0	0	0.000635776
da4bab1e2dfcfa6e1d776ab364562ee3	Ascomycota	Dothideomycetes	Pleosporales	Phaeosphaeriaceae	Muriphaeosphaeria	0	0.00846786	0
da59a62bc8c280c123d93ce53ab8d32a	Ascomycota	Dothideomycetes	Pleosporales	Lentitheciaceae	Lentitheciaceae_gen_Incertae_sedis	0.629651	0.242597	0.301816
da9335606f86e4506875634e6a9fe90a	Ascomycota	Lecanoromycetes	Trapeliales	Trapeliaceae	Placynthiella	0.00757952	0.0464075	0
dad703cb1cfd565cdd837041d6d82b45	Ascomycota	Leotiomycetes	Thelebolales	Thelebolaceae	Cleistothelebolus	0.0248041	0.00711433	0.0255256
dae86a2c2947bd70a6762adea35abff2	Basidiomycota	Agaricomycetes	Hymenochaetales	Rickenellaceae	Resinicium	0	0	0
db096e973664ffac9ea1c3da29ff11c3	Basidiomycota	Agaricomycetes	Agaricales	Agaricales_fam_Incertae_sedis	Uncobasidium	0	0	0.010009
db1e886d54054350e168699c798a98e4	Ascomycota	Dothideomycetes	Pleosporales	Melanommataceae	Sporidesmiella	0	0	0.0020427
db3b04fbeb3e15f7c40fb372dabeb7e8	Ascomycota	Pezizomycotina_cls_Incertae_sedis	Pezizomycotina_ord_Incertae_sedis	Pezizomycotina_fam_Incertae_sedis	Pulvinella	0.10764	0.0303503	0.207872
db5430797bc0000be4ed24f4a5c81c70	Basidiomycota	Pucciniomycetes	Septobasidiales	Septobasidiaceae	Septobasidium	0	0.000384903	0.00878255
db6a2e518d12c44e43d4b98a71e175f7	Ascomycota	Sordariomycetes	Myrmecridiales	Myrmecridiales_fam_Incertae_sedis	Myrmecridiales_gen_Incertae_sedis	0	0	0.00614584
dba36ba41e53d68cf085fcac9f2f1727	Ascomycota	Leotiomycetes	Helotiales	Ploettnerulaceae	Ploettnerulaceae_gen_Incertae_sedis	0	0.0063421	0
dbbed9a793a48681b97e367abf0b0e68	Ascomycota	Dothideomycetes	Mytilinidales	Kirschsteiniotheliaceae	Taeniolella	1.32804	2.93619	4.17632
dc631010e7e05ae0140c82fb5c8fbae8	Basidiomycota	Cystobasidiomycetes	Sakaguchiales	Sakaguchiaceae	Sakaguchia	0	0	0.000696199
dc664105a93c7ed123a19faab48579c6	Basidiomycota	Ustilaginomycetes	Ustilaginales	Ustilaginaceae	Ustilago	0.0303596	0.0700436	0.0237437
dca7cc6feb9d0eff574d09977790b3d0	Aphelidiomycota	Aphelidiomycota_cls_Incertae_sedis	Aphelidiomycota_ord_Incertae_sedis	Aphelidiomycota_fam_Incertae_sedis	Aphelidiomycota_gen_Incertae_sedis	0	0	0
dcd57f839fe02d6eca93e406c567af6a	Ascomycota	Leotiomycetes	Thelebolales	Thelebolaceae	Antarctomyces	0.193215	0.00515176	0.00137364
dcf0436660f163070fdb3377d1b1f1b9	Ascomycota	Leotiomycetes	Helotiales	Ploettnerulaceae	Rhynchosporium	0	0.0127293	0.114385
dd1ab14cff425fbd539298e0f2e77423	Ascomycota	Sordariomycetes	Xylariales	Diatrypaceae	Eutypella	0	0.00134716	0
dd2d72f8dc327fdc5d4f588f4d7e349f	Ascomycota	Leotiomycetes	Helotiales	Myxotrichaceae	Myxotrichum	0	0.00122661	0
dd6da6bf4513147a5aa37460041b4f20	Ascomycota	Lecanoromycetes	Lecanorales	Parmeliaceae	Melanelixia	0.0158092	0.0151616	0.0151035
dd8d7018256f9f317d4a50eb9a308877	Ascomycota	Sordariomycetes	Glomerellales	Glomerellaceae	Colletotrichum	0.00536096	0.0154601	0.00450465
dda753c2cd6cab446d2637d9529bb51d	Ascomycota	Dothideomycetes	Mycosphaerellales	Mycosphaerellaceae	Cercospora	0	0	0
de1e3a1cfcd8abaef61e163740c88dcb	Ascomycota	Sordariomycetes	Sordariales	Neoschizotheciaceae	Neoschizothecium	0.0589164	0.0329834	0.123125
de540423d2cb15c101997df0ef138424	Ascomycota	Sordariomycetes	Microascales	Microascaceae	Acaulium	0.00543638	0.00101611	0.000775482
de9220d095ff84cfb00a3f9b3aa8f9f8	Mucoromycota	unidentified	unidentified	unidentified	unidentified	0	0	0
de9ca9314d6cc7e994c048971f5610a4	Ascomycota	Leotiomycetes	Helotiales	Tympanidaceae	unidentified	0.00197509	0	0.000664894
deb2b119d63dd5ba5cded5e5c6d04bcd	Ascomycota	Sordariomycetes	Magnaporthales	Magnaporthaceae	Mycoleptodiscus	0	0	0.049026
df0b01ac2421f5d81e3e8598c606febb	Ascomycota	Leotiomycetes	Thelebolales	Pseudeurotiaceae	Pseudeurotium	0.0124199	0.0985421	0.0184033
df388f772e5d86c741ccaf1c2ff5a94f	Basidiomycota	Agaricomycetes	Agaricales	Hydnangiaceae	Laccaria	0.00220998	0.00288677	0.00434074
df494fcda21602253e98060909ce4e84	Basidiomycota	Cystobasidiomycetes	Cystobasidiomycetes_ord_Incertae_sedis	Symmetrosporaceae	Symmetrospora	0.140033	0.19767	0.325948
df5b93d656b6bbb44de783b5cb01fe27	Ascomycota	Sordariomycetes	Diaporthales	Melanconiellaceae	Microascospora	0	0	0.00180946
df8e1e98eb204dce02ac3fc6c8047db2	Ascomycota	Dothideomycetes	Pleosporales	Leptosphaeriaceae	Paraleptosphaeria	0.00322009	0	0
dfa6cb638fab75697202b471ed6b6ad1	Mucoromycota	Mucoromycetes	Mucorales	Mucoraceae	Mucor	0.456138	0.132204	0.766717
dfcd95f6da8c6112f5547c23d2e118d2	Ascomycota	Taphrinomycetes	Taphrinales	Protomycetaceae	Protomyces	0.259614	0.32344	0.25755
e01b3aabce96a74520533eb66b56b6ef	Ascomycota	Eurotiomycetes	Coryneliales	Coryneliaceae	Caliciopsis	0.0127044	0.00754335	0.00747364
e0bdcc9745f1711295f6522360c75467	Basidiomycota	Tremellomycetes	Tremellales	unidentified	unidentified	0.147745	0.112335	0.123066
e0ea78178c6f29d47d2be815cfd78085	Ascomycota	Orbiliomycetes	Orbiliales	Orbiliaceae	Orbiliaceae_gen_Incertae_sedis	0.0219421	0.0102341	0.00533729
e109da948a10d986f30e96776ffc1625	Ascomycota	Eurotiomycetes	Sclerococcales	Sclerococcales_fam_Incertae_sedis	Sclerococcales_gen_Incertae_sedis	0.00208356	0.00245445	0
e1a9ffa943c506cda08ce671ad68e401	Ascomycota	Lecanoromycetes	Lecanorales	Parmeliaceae	unidentified	0.0872039	0.250938	0.241162
e1b046ae04333bb2d6e27d8d69cb67b6	Basidiomycota	Agaricostilbomycetes	Agaricostilbales	Agaricostilbaceae	Sterigmatomyces	0	0	0
e1fa89c28fa1f3cec0a4d585fb8bc13d	Basidiomycota	Tremellomycetes	Tremellales	Bulleribasidiaceae	Vishniacozyma	0.439086	0.831989	1.52394
e20131971f020e1e14642fb0377da44d	Ascomycota	Dothideomycetes	Venturiales	Venturiaceae	Tothia	0	0.00547617	0
e280dc5fd82e2c053ab7887845d794ff	Ascomycota	Dothideomycetes	Pleosporales	Didymosphaeriaceae	Paraphaeosphaeria	0.0115768	0.0287563	0.639734
e2c76116e16d4375ab516f2f0f8692d7	Basidiomycota	Agaricomycetes	Agaricales	Tricholomataceae	Rimbachia	0	0.0676395	0
e4c2c466756da4cbbbaf2a19d59ecf0a	Ascomycota	Eurotiomycetes	unidentified	unidentified	unidentified	0.0333229	0.00219	0.00103023
e533f2a783dda4693ca283fb8ac078b2	Ascomycota	Eurotiomycetes	Verrucariales	unidentified	unidentified	0.00492389	0	0
e5349d2664f41409bd6769251bc3f829	Basidiomycota	Cystobasidiomycetes	Cystobasidiomycetes_ord_Incertae_sedis	Microsporomycetaceae	Microsporomyces	0	0.000973335	0
e54ac93a5ccac2e945b9eee6c5733511	Ascomycota	Eurotiomycetes	Chaetothyriales	Herpotrichiellaceae	Exophiala	0.0988158	0.0441985	0.0620321
e556a8b1737c7855a19a356d4df33ff0	Basidiomycota	Agaricomycetes	Polyporales	Meruliaceae	Aurantiporus	0	0.00269432	0
e5c5d731265f8dd642e7d42fabbfb94d	Basidiomycota	Agaricomycetes	Polyporales	Phanerochaetaceae	Phanerochaete	0.006128	0.00325918	0.00310666
e5ce08df57e5dcf0d7d4a0e203b7a31c	Ascomycota	Dothideomycetes	Pleosporales	Pleosporaceae	Stemphylium	0.00327416	0	0.0165646
e5d1cdea406a15a8eaddb9aa88818d0b	Ascomycota	Sordariomycetes	Xylariales	Sporocadaceae	unidentified	0.743003	0.152701	0.0944643
e618188f2fe6f9b804b268ae40ef69c2	Ascomycota	Sordariomycetes	Hypocreales	Cordycipitaceae	Beauveria	0.164882	0.163282	0.0963924
e6905806cd10dd997627d1f29cb24a83	Ascomycota	Sordariomycetes	Hypocreales	Nectriaceae	Thyronectria	0.00234471	0.0130141	0
e6a617d277b15735db912793aa6a2994	Ascomycota	Dothideomycetes	Pleosporales	Melanommataceae	Uzbekistanica	0.00709793	0.0242618	0.128884
e70fb7ac7c43fa395f6e63afbb2c12c0	Ascomycota	Eurotiomycetes	Verrucariales	Verrucariaceae	unidentified	0	0.007316	0
e73fa2552a9480b8b3bc2e2c0807675c	Basidiomycota	Agaricostilbomycetes	Agaricostilbales	Jianyuniaceae	Jianyunia	0	0.00105129	0
e74a5bde56b7bc0124ebace4f1cdf21b	Basidiomycota	Tremellomycetes	Filobasidiales	Filobasidiaceae	Naganishia	0.886761	0.155512	0.631023
e7a1575fe777b6adb23fc8395fd30437	Ascomycota	Leotiomycetes	Helotiales	Tympanidaceae	Variabilispora	0	0.0111116	0
e7a6df589bf48989d1eb4a51f6405ad7	Basidiomycota	Agaricomycetes	Polyporales	Ganodermataceae	Ganoderma	0	0.00231283	0
e8148ac04a2d167234c5b85e46093c86	Ascomycota	Dothideomycetes	Mycosphaerellales	Teratosphaeriaceae	Elasticomyces	0	0	0
e816cc3a9cb889c7fa8208e9fc21e8a0	Basidiomycota	Exobasidiomycetes	Georgefischeriales	Georgefischeriaceae	Jamesdicksonia	0	0	0
e846379fe405191e4a66af8b2127c586	Basidiomycota	Agaricomycetes	Amylocorticiales	Amylocorticiaceae	Plicaturopsis	0.0016019	0.00613611	0
e85357d1df659a2ceec31f866943edbf	Basidiomycota	Agaricomycetes	Agaricales	Psathyrellaceae	Coprinopsis	0.0122037	0	0.00258494
e87d41d7598f3f12e304e3dbce8010b7	Basidiomycota	Agaricomycetes	Agaricales	Psathyrellaceae	Coprinellus	0.0228396	0.01349	0.00599884
e89999a35bd82ad1c07ef7aa236a74d1	Ascomycota	Lecanoromycetes	Peltigerales	Peltigeraceae	Peltigera	0	0.00196356	0.00656969
e8f7b6efd693d17e1b66bbc9e732efb9	Ascomycota	Leotiomycetes	Helotiales	Dermateaceae	Trimmatostroma	0	0	0.00103023
e90bc7afda5025b61b8b6f8a8302e2ff	Basidiomycota	Ustilaginomycetes	Ustilaginales	Ustilaginaceae	Farysia	0.00774736	0.00309845	0.00402658
e977333f2d6753a1192326adbf2bb284	Ascomycota	Sordariomycetes	Sordariomycetes_ord_Incertae_sedis	Sordariomycetes_fam_Incertae_sedis	Rhamphoria	0.00451449	0	0.0010443
ea39f052123cea87ac94a839bcc3086d	Ascomycota	Dothideomycetes	Pleosporales	Sporormiaceae	unidentified	0.00106793	0	0
ea6fdf03025544ea6b9a11822256cd7a	Ascomycota	Dothideomycetes	Pleosporales	Pleosporaceae	unidentified	0	0	0.000516988
eab50d60f86b2a0a7db1c11c4ab0dce5	Ascomycota	Saccharomycetes	Saccharomycetales	Saccharomycetales_fam_Incertae_sedis	Teunomyces	0	0.00367983	0.00137364
eabd72b7c45bbcd5eb717622cd3512f6	Ascomycota	Dothideomycetes	Pleosporales	Didymellaceae	Vandijckomycella	0	0	0
eaebb412ba6e626e635080702084cf72	Ascomycota	Dothideomycetes	Pleosporales	Coniothyriaceae	Neoconiothyrium	0	0	0
eb3586870481c5db16d7f12a3916ceaf	Ascomycota	Sordariomycetes	Sordariales	Schizotheciaceae	Pseudoechria	0	0	0
eb3dc9e2e1c700c947473caa72fa564c	Ascomycota	Leotiomycetes	Helotiales	Helotiaceae	Hymenoscyphus	0.0110041	0.00332553	0.00258494
ebe33916a23f08e1c3d07cc12085370a	Ascomycota	Dothideomycetes	Pleosporales	Thyridariaceae	Parathyridaria	0	0	0.00542838
ebf9f8a1342b63d51cfbfabdd18a2aad	Ascomycota	Sordariomycetes	Hypocreales	Ophiocordycipitaceae	Harposporium	0	0.002209	0
ec1b916eec97292a0bfb571c8e89c6a3	Ascomycota	Dothideomycetes	Myriangiales	Endosporiaceae	Gobabebomyces	0.00974922	0.0578207	0.0114965
ec7f8200404417a9b0d4a47ee221f5e0	Chytridiomycota	Spizellomycetes	Spizellomycetales	Powellomycetaceae	Geranomyces	0.0124149	0.00147267	0.00413591
ec910b37f98610637022b60b7242f0f6	Ascomycota	Dothideomycetes	Pleosporales	Pleosporales_fam_Incertae_sedis	Antealophiotrema	0.00211024	0	0
ed0c52b34022d5372b0c6f561ec5a335	Ascomycota	Saccharomycetes	Saccharomycetales	Trichomonascaceae	Blastobotrys	1.47485	0.563657	0.949085
ed6854ca42d0709ba9c11d27371d0a0f	Ascomycota	Sordariomycetes	Diaporthales	Valsaceae	unidentified	0	0.0739836	0.00549454
ed75184ce64444f77f22f7eaa1fc1e1d	Ascomycota	Sordariomycetes	Chaetosphaeriales	Chaetosphaeriaceae	Chaetosphaeria	0	0	0.00153452
edcf0f21ac8d9670ec15f731dcbe7cad	Ascomycota	Sordariomycetes	Hypocreales	Clavicipitaceae	Keithomyces	0	0	0.0045253
ee2841f2e0f78d8d6656bbbf096784e7	Basidiomycota	Agaricomycetes	Agaricales	Tricholomataceae	Xeromphalina	0	0	0.00243794
ee8aefb545863a6d2845d8796d9df587	Ascomycota	Dothideomycetes	Pleosporales	Didymellaceae	Calophoma	0	0	0
ef6dd6200b5f8a0ac132eb1ee0178b7f	Ascomycota	Eurotiomycetes	Chaetothyriales	Chaetothyriales_fam_Incertae_sedis	Chaetothyriales_gen_Incertae_sedis	0.883091	0.0335294	0.0450331
effa32deaaa64b7026cb490a4221b5b7	Ascomycota	Dothideomycetes	Pleosporales	Melanommataceae	Marjia	0.0071489	0.0118096	0.00568687
effc6fd48e1739fd7068b6e4f7086cd9	Ascomycota	Sordariomycetes	Savoryellales	Savoryellales_fam_Incertae_sedis	Savoryellales_gen_Incertae_sedis	0.00327416	0	0.00127155
f02b831cb2856c8eb620ff08bd11d420	Ascomycota	Dothideomycetes	Pleosporales	Pleosporaceae	Pyrenophora	0.147227	0.0148781	0.00569425
f03bd01f79ce31f035106f5879ab4f2c	Ascomycota	Leotiomycetes	Helotiales	Ploettnerulaceae	Helgardiomyces	0.0888964	0.0520637	0.0579265
f03cc30574b9573c59a2286a1a738336	Ascomycota	Dothideomycetes	Pleosporales	Leptosphaeriaceae	Alloleptosphaeria	0.00266983	0.00294386	0.00284344
f053f0a7917ed9277ca022e5f31a78bd	Basidiomycota	Agaricomycetes	Hymenochaetales	Hymenochaetaceae	Phellinus	0.00395018	0	0.00171704
f0aaaa2406b088e477a7c0cec36c973a	Basidiomycota	Agaricomycetes	Agaricales	Amanitaceae	Amanita	0	0.00162578	0
f0bd7f5c6114ede7e4c93151da196267	Basidiomycota	Microbotryomycetes	Sporidiobolales	Sporidiobolaceae	Sporobolomyces	0.00247699	0.00478166	0.00875239
f0bda5a50c2d183e1e28da28662eaf59	Ascomycota	Sordariomycetes	Hypocreales	Nectriaceae	Cylindromonium	0.00310371	0.00887009	0.0146202
f1105dd1fe5260ffd8bf64392f9cb5b7	Ascomycota	Leotiomycetes	Helotiales	Leotiaceae	Pezoloma	0.0315032	0.0196202	0.0297714
f148282f9e2eabfa3671678daeb32e13	Ascomycota	Sordariomycetes	Sordariales	unidentified	unidentified	0.0191977	0.00122661	0.0238078
f1583cee7abe470de1da9780a3d276d0	Ascomycota	Dothideomycetes	Capnodiales	Dissoconiaceae	Globoramichloridium	0	0.0100923	0
f1632bb317d5b8d390019eed14cfbdcf	Ascomycota	Sordariomycetes	Sordariales	Podosporaceae	Triangularia	0	0	0
f177068a80fb68f1e7f5d583ee71fd4f	Basidiomycota	Agaricomycetes	Agaricales	Typhulaceae	Typhula	0.00571795	0.00211696	0.0121501
f1836d7fa0aba6d43f5e1dcaeb0a96f6	Basidiomycota	Agaricomycetes	Agaricales	Tricholomataceae	Panellus	0	0	0.00171704
f221c70d6e43c6236543f9231e62e9a6	Ascomycota	Eurotiomycetes	Eurotiales	Aspergillaceae	Talaromyces	0.0073321	0.0200402	0.0188342
f22a370219a323d992e48e7f8db83c26	Ascomycota	Sordariomycetes	Sordariales	Bombardiaceae	Ramophialophora	0.00123849	0	0.00240063
f24b68ecf2bd3df3eed28cb230eee9cf	Ascomycota	Pezizomycotina_cls_Incertae_sedis	Pezizomycotina_ord_Incertae_sedis	Pezizomycotina_fam_Incertae_sedis	Arcuadendron	0	0	0.00155142
f24ecbccae7faa6b4b95987005fbf75b	Ascomycota	Leotiomycetes	Helotiales	Mollisiaceae	Mollisia	0.109875	0.933414	0.277155
f28455661b83b9462e9703766dbb0048	Basidiomycota	Agaricomycetes	Polyporales	Podoscyphaceae	Cotylidia	0	0.00879563	0.00310995
f2fbb0c86fadc2ad8ddd42724cc633d6	Ascomycota	Xylonomycetes	Symbiotaphrinales	Symbiotaphrinaceae	Symbiotaphrina	0.00553975	0.000730002	0
f35dd5606ff8ec7f5ffae207af868307	Ascomycota	Dothideomycetes	Pleosporales	Leptosphaeriaceae	Leptosphaeriaceae_gen_Incertae_sedis	0	0.0117813	0.0208562
f39b1682d0d955047db9418529d6fa6a	Basidiomycota	unidentified	unidentified	unidentified	unidentified	0.179031	0.150082	0.151068
f3a438f7512cbd874c74ad76097dd0a9	Ascomycota	Sordariomycetes	Hypocreales	Niessliaceae	unidentified	0.00655157	0.00142256	0
f3f960d8669a81d19c8ae445483409ba	Ascomycota	Leotiomycetes	Helotiales	Vibrisseaceae	Vibrissea	0.0131902	0.0357028	0.103193
f3fc9707163b4bb987d62f189e8e6cc0	Ascomycota	Lecanoromycetes	Peltigerales	Lobariaceae	Ricasolia	0.014891	0.0330602	0
f41d0bb2d5004efd26c67b8fdd0468b9	Ascomycota	Eurotiomycetes	Chaetothyriales	Chaetothyriales_fam_Incertae_sedis	Phaeoannellomyces	0	0	0
f44e8de7ea99e33282380d2e6a9bd83e	Basidiomycota	Tremellomycetes	Tremellales	Sirobasidiaceae	Sirobasidiaceae_gen_Incertae_sedis	0.0149375	0.024297	0.0323046
f4a9a2f00b6755a095a4f6347dda0d8e	Ascomycota	Leotiomycetes	Helotiales	Dermateaceae	Cryptosporiopsis	0.0109362	0.0126534	0
f4e840bb79470ee73ebb7b20b57fd6ab	Ascomycota	Sordariomycetes	Sordariales	Chaetomiaceae	unidentified	0.0153573	0	0.0731113
f561a02728afa018dceae2315b20515a	Ascomycota	Sordariomycetes	Microascales	Microascaceae	Scopulariopsis	0.530025	0.0151265	0.27687
f57fe66b96fb18263347e30d8e294987	Basidiomycota	Agaricomycetes	Cantharellales	Cantharellales_fam_Incertae_sedis	Cantharellales_gen_Incertae_sedis	0.00375154	0.114683	0.00486373
f5bb1f404d915f64c6a3112915e8565f	Basidiomycota	Agaricomycetes	Hymenochaetales	Rickenellaceae	Sidera	0	0	0.00103398
f5d18c260f1719d29a9e33b42dbeb9f6	Ascomycota	Dothideomycetes	Tubeufiales	Tubeufiaceae	Helicosporium	0.00304812	0.00220826	0.0104354
f63f810f617ef03635c4aa980c015a27	Ascomycota	Sordariomycetes	Xylariales	Xylariaceae	unidentified	0	0.0145077	0
f65be1c3ea0a3370e8cf4b4cc0724a04	Ascomycota	Leotiomycetes	Rhytismatales	Rhytismataceae	Hypoderma	0.0025394	0	0.00369114
f65da24b8df47ddaada4830cec7756df	Ascomycota	Dothideomycetes	Pleosporales	Libertasomycetaceae	Libertasomyces	0	0	0
f67d1a4ed874eb3519a1ef7ceca8ac5a	Basidiomycota	Agaricostilbomycetes	Agaricostilbales	unidentified	unidentified	0.0175592	0.0205178	0.0394382
f68491c4de42c27fac73126fe7d35eac	Ascomycota	Dothideomycetes	Venturiales	Venturiaceae	Pseudoanungitea	0	0	0.0183649
f69b8eb210229afac20a1977796126f7	Ascomycota	Sordariomycetes	Xylariales	Graphostromataceae	unidentified	0.00544938	0	0
f74fbe2464d4a18b5ada7b523c6c3b18	Chytridiomycota	unidentified	unidentified	unidentified	unidentified	0.052061	0.0249746	0.00903519
f773d03dac5ea727edd4c1f179dcaba2	Ascomycota	Sordariomycetes	Hypocreales	Bionectriaceae	Nectriopsis	0	0	0.00137364
f7cc2f5eb11e0cbe499409d59d0986cf	Ascomycota	Sordariomycetes	Xylariales	Sporocadaceae	Heterotruncatella	0.0253229	0	0
f81bc6a4bee7a7cc2b5cc7a80c38566c	Ascomycota	Leotiomycetes	Helotiales	Hyaloscyphaceae	Albotricha	0.00197509	0.000973335	0
f85bcebeb37a029ac991972c2b295de1	Ascomycota	Sordariomycetes	Hypocreales	Hypocreales_fam_Incertae_sedis	unidentified	0	0.00122661	0.0135841
f8673107bc9d23aa4b9c690ff006f618	Basidiomycota	Tremellomycetes	Tremellales	Bulleraceae	Genolevuria	0.0876441	0.106495	0.188487
f87a0791452084b2e8346852ded11d19	Ascomycota	Eurotiomycetes	Phaeomoniellales	Phaeomoniellaceae	Aequabiliella	0	0.00223545	0
f88b56dff2a2eb20ca7db5520f6491f4	Ascomycota	Eurotiomycetes	Onygenales	Onygenaceae	unidentified	0.06192	0	0.0140798
f8f2966853d13db52e823004c19940e0	Ascomycota	Lecanoromycetes	Lecanorales	Ramalinaceae	Lecania	0.00327416	0.00192451	0
f90572aee61516212a88e68132ab293a	Ascomycota	Pezizomycetes	Pezizales	Pyronemataceae	Humaria	0.007621	0	0.0191092
f9115858df09e0fe44ac4997dc29f9e2	Ascomycota	Leotiomycetes	Helotiales	Tympanidaceae	Vexillomyces	0	0.00136619	0
f93f3d0c2bd8bf2c2b8794d8482b78cc	Basidiomycota	Tremellomycetes	Filobasidiales	unidentified	unidentified	0.00106793	0	0
f9e57c92b81e0c4c43ed354d87efb6a0	Ascomycota	Dothideomycetes	Capnodiales	Capnodiales_fam_Incertae_sedis	Microcyclospora	0.00846468	0.125379	0.136602
fa2cdd96bb162213c04e1dc1649efae8	Ascomycota	Sordariomycetes	Hypocreales	Cordycipitaceae	Lecanicillium	0.0056273	0	0.00635482
fa30aca937c311d0a120f8a2cf6db532	Basidiomycota	Agaricomycetes	Russulales	Russulaceae	Russula	0.00709368	0	0
fa95112eea0ff36d6f58ad84ad26295f	Ascomycota	Leotiomycetes	Helotiales	Ploettnerulaceae	unidentified	0	0.000406445	0.0199003
fb8efc6474bc74004fb80390661f8c51	Basidiomycota	Agaricomycetes	Agaricales	Tricholomataceae	Cystodermella	0.00281365	0	0
fbba9baf474b6f1c0a9d3067f94425d9	Basidiomycota	Cystobasidiomycetes	Erythrobasidiales	Erythrobasidiaceae	Bannoa	0.0202669	0.00450102	0.00587277
fbe57d94ed1bb201b82338035e538ca2	Ascomycota	Dothideomycetes	Pleosporales	Periconiaceae	Periconia	0	0.0125093	0.00132979
fc1912b034977508b275af1e875f078a	Basidiomycota	Microbotryomycetes	Microbotryomycetes_ord_Incertae_sedis	unidentified	unidentified	0.0780906	0.0160197	0.049892
fc6c7cf12aecf8f1373b2958f09db1bd	Basidiomycota	Agaricomycetes	Hymenochaetales	Schizoporaceae	unidentified	0	0.00173206	0
fc75336f8ee8d49a8e3162e6b87de333	Basidiomycota	Cystobasidiomycetes	Cystobasidiales	Cystobasidiaceae	unidentified	0	0	0
fc829f4199229df2e27abd0e7cd8dfb7	Basidiomycota	Agaricomycetes	Agaricales	Tricholomataceae	Clitocybe	0.0285799	0.0624853	0.00844045
fca33de98f6fc5866d5490d49c3db9d1	Chytridiomycota	Rhizophlyctidomycetes	Rhizophlyctidales	Rhizophlyctidaceae	Rhizophlyctis	0	0	0
fcae2782ee6ecb980a74d8a3ca809b3b	Ascomycota	Dothideomycetes	Mycosphaerellales	Teratosphaeriaceae	Neocatenulostroma	0.000982212	0.00325156	0.0149632
fcdf3425e6daa88db7f000ea8d6a4ee1	Ascomycota	Leotiomycetes	Thelebolales	Thelebolaceae	unidentified	0	0	0
fcec94e7c1bdcbb90645f45ffa119b64	Ascomycota	Lecanoromycetes	Teloschistales	Teloschistaceae	Athallia	0.00984778	0.00404148	0.0041772
fcf6fc7e7b7a18d4c38e3b33ac9efb3e	Basidiomycota	Agaricomycetes	Agaricales	Cortinariaceae	unidentified	0	0	0.0059177
fd0a9b17e80ada30feedeabf49ad5d94	Ascomycota	Leotiomycetes	Helotiales	Dermateaceae	Scleropezicula	0	0	0.0084654
fd355ba9274e3d2d421168c90162f766	Ascomycota	Sordariomycetes	Microascales	Microascaceae	Microascus	0.000468942	0	0.00982278
fdd146f07ac7e89f9eaf75f7db3b1dda	Ascomycota	Dothideomycetes	Pleosporales	Lentitheciaceae	unidentified	0.0102538	0.00854754	0.0152198
fdf7442146a294109e5391d5cead5edb	Ascomycota	Sordariomycetes	Chaetosphaeriales	Chaetosphaeriaceae	Dinemasporium	0.214995	0.1334	0.466669
fe8011be90dc8b30046aca56bf71cb6e	Basidiomycota	Agaricomycetes	Polyporales	Phanerochaetaceae	Hyphodermella	0	0.000812889	0.00663718
fed7e175f83e2edbd091b7734cbb90ad	Basidiomycota	Agaricomycetes	Cantharellales	Ceratobasidiaceae	Thanatephorus	0	0	0
ff3fcd641732f1cbe53ff4de3a470bbc	Ascomycota	Dothideomycetes	Pleosporales	Melanommataceae	Pseudostrickeria	0	0.00352608	0
ff453bce9bf3d4b3c07a53583b4f5f4b	Ascomycota	Sordariomycetes	Hypocreales	Ophiocordycipitaceae	Hirsutella	0	0.00292001	0
ff51774b4fe982876f61e617917c334d	Ascomycota	Dothideomycetes	Pleosporales	Lentitheciaceae	Pleurophoma	0.0332526	0.0094657	0.0293178
ff5b705b26d3a143828b97eaae59b388	Ascomycota	Sordariomycetes	Microascales	Microascaceae	Cephalotrichum	0	0.00413668	0
ffbbe915c73ac0ca41356f19a7a49342	Ascomycota	Eurotiomycetes	Onygenales	Arthrodermataceae	Arthrodermataceae_gen_Incertae_sedis	0.0208283	0.280015	0.0257406
ffd89f8aaed9d0f1e8fc6cff37609c82	Basidiomycota	Tremellomycetes	Filobasidiales	Filobasidiales_fam_Incertae_sedis	Filobasidiales_gen_Incertae_sedis	0.665623	0.367862	0.451039
